# Supplementary material for: m6A modification promotes miR-133a repression during cardiac development and hypertrophy via IGF2BP2
Source: Cell Death Discov. 2021 Jun 26;7:157. doi: 10.1038/s41420-021-00552-7 (PMC8257704; doi:10.1038/s41420-021-00552-7)
Supplement: Supplementary file 9 — Supplementary Table 1 [file 41420_2021_552_MOESM9_ESM.xlsx]

## Sheet: Sheet1
Cardiac miRNAs	Mirna_seq	m6A motif	m6A motif on seed sequence
mmu-miR-133b-3p	UUUGGUCCCCUUCAACCAGCUA	+	+
mmu-miR-133a-3p	UUUGGUCCCCUUCAACCAGCUG	+	+
mmu-miR-99b-3p	CAAGCUCGUGUCUGUGGGUCCG	+	-
mmu-miR-92b-3p	UAUUGCACUCGUCCCGGCCUCC	+	-
mmu-miR-484	UCAGGCUCAGUCCCCUCCCGAU	+	-
mmu-miR-379-3p	UAUGUAACAUGGUCCACUAACU	+	-
mmu-miR-378a-5p	CUCCUGACUCCAGGUCCUGUGU	+	-
mmu-miR-374b-3p	GGUUGUAUUAUCAUUGUCCGAG	+	-
mmu-miR-145b	GUCCAGUUUUCCCAGGAGACU	+	-
mmu-miR-145a-5p	GUCCAGUUUUCCCAGGAAUCCCU	+	-
mmu-miR-762	GGGGCUGGGGCCGGGACAGAGC	-	-
mmu-miR-711	GGGACCCGGGGAGAGAUGUAAG	-	-
mmu-miR-705	GGUGGGAGGUGGGGUGGGCA	-	-
mmu-miR-499-5p	UUAAGACUUGCAGUGAUGUUU	-	-
mmu-miR-499-3p	GAACAUCACAGCAAGUCUGUGCU	-	-
mmu-miR-497-5p	CAGCAGCACACUGUGGUUUGUA	-	-
mmu-miR-497-3p	CAAACCACACUGUGGUGUUAG	-	-
mmu-miR-99b-5p	CACCCGUAGAACCGACCUUGCG	-	-
mmu-miR-99a-5p	AACCCGUAGAUCCGAUCUUGUG	-	-
mmu-miR-99a-3p	CAAGCUCGUUUCUAUGGGUCU	-	-
mmu-miR-98-5p	UGAGGUAGUAAGUUGUAUUGUU	-	-
mmu-miR-98-3p	CUAUACAACUUACUACUUUCCU	-	-
mmu-miR-93-5p	CAAAGUGCUGUUCGUGCAGGUAG	-	-
mmu-miR-93-3p	ACUGCUGAGCUAGCACUUCCCG	-	-
mmu-miR-92b-5p	AGGGACGGGACGUGGUGCAGUGUU	-	-
mmu-miR-486-3p	CGGGGCAGCUCAGUACAGGAU	-	-
mmu-miR-485-5p	AGAGGCUGGCCGUGAUGAAUUC	-	-
mmu-miR-451b	UGGGAGCAGCAAGAGAACCGU	-	-
mmu-miR-451a	AAACCGUUACCAUUACUGAGUU	-	-
mmu-miR-423-5p	UGAGGGGCAGAGAGCGAGACUUU	-	-
mmu-miR-423-3p	AGCUCGGUCUGAGGCCCCUCAGU	-	-
mmu-miR-379-5p	UGGUAGACUAUGGAACGUAGG	-	-
mmu-miR-378d	ACUGGCCUUGGAGUCAGAAGGU	-	-
mmu-miR-378c	ACUGGACUUGGAGUCAGAAGC	-	-
mmu-miR-378b	CUGGACUUGGAGUCAGAAGA	-	-
mmu-miR-378a-3p	ACUGGACUUGGAGUCAGAAGG	-	-
mmu-miR-377-5p	AGAGGUUGCCCUUGGUGAAUUC	-	-
mmu-miR-377-3p	AUCACACAAAGGCAACUUUUGU	-	-
mmu-miR-374c-5p	AUAAUACAACCUGCUAAGUG	-	-
mmu-miR-374c-3p	ACUUAGCAGGUUGUAUUAU	-	-
mmu-miR-374b-5p	AUAUAAUACAACCUGCUAAGUG	-	-
mmu-miR-365-3p	UAAUGCCCCUAAAAAUCCUUAU	-	-
mmu-miR-365-2-5p	AGGGACUUUCAGGGGCAGCUGUG	-	-
mmu-miR-365-1-5p	AGGGACUUUUGGGGGCAGAUGUG	-	-
mmu-miR-361-5p	UUAUCAGAAUCUCCAGGGGUAC	-	-
mmu-miR-361-3p	UCCCCCAGGUGUGAUUCUGAUUUGU	-	-
mmu-miR-351-5p	UCCCUGAGGAGCCCUUUGAGCCUG	-	-
mmu-miR-351-3p	GGUCAAGAGGCGCCUGGGAAC	-	-
mmu-miR-34a-5p	UGGCAGUGUCUUAGCUGGUUGU	-	-
mmu-miR-34a-3p	AAUCAGCAAGUAUACUGCCCU	-	-
mmu-miR-574-5p	UGAGUGUGUGUGUGUGAGUGUGU	-	-
mmu-miR-29c-5p	UGACCGAUUUCUCCUGGUGUUC	-	-
mmu-miR-29c-3p	UAGCACCAUUUGAAAUCGGUUA	-	-
mmu-miR-29b-2-5p	CUGGUUUCACAUGGUGGCUUAGAUU	-	-
mmu-miR-29b-1-5p	GCUGGUUUCAUAUGGUGGUUUA	-	-
mmu-miR-29a-5p	ACUGAUUUCUUUUGGUGUUCAG	-	-
mmu-miR-29a-3p	UAGCACCAUCUGAAAUCGGUUA	-	-
mmu-miR-297c-5p	AUGUAUGUGUGCAUGUACAUGU	-	-
mmu-miR-297c-3p	UAUACAUACACACAUACCCAUA	-	-
mmu-miR-297b-5p	AUGUAUGUGUGCAUGAACAUGU	-	-
mmu-miR-297b-3p	UAUACAUACACACAUACCCAUA	-	-
mmu-miR-297a-5p	AUGUAUGUGUGCAUGUGCAUGU	-	-
mmu-miR-297a-3p	UAUACAUACACACAUACCCAUA	-	-
mmu-miR-295-5p	ACUCAAAUGUGGGGCACACUUC	-	-
mmu-miR-295-3p	AAAGUGCUACUACUUUUGAGUCU	-	-
mmu-miR-292-5p	ACUCAAACUGGGGGCUCUUUUG	-	-
mmu-miR-292-3p	AAAGUGCCGCCAGGUUUUGAGUGU	-	-
mmu-miR-28c	AGGAGCUCACAGUCUAUUGA	-	-
mmu-miR-28b	AGGAGCUCACAAUCUAUUUAG	-	-
mmu-miR-28a-5p	AAGGAGCUCACAGUCUAUUGAG	-	-
mmu-miR-28a-3p	CACUAGAUUGUGAGCUGCUGGA	-	-
mmu-miR-27b-5p	AGAGCUUAGCUGAUUGGUGAAC	-	-
mmu-miR-27b-3p	UUCACAGUGGCUAAGUUCUGC	-	-
mmu-miR-27a-5p	AGGGCUUAGCUGCUUGUGAGCA	-	-
mmu-miR-27a-3p	UUCACAGUGGCUAAGUUCCGC	-	-
mmu-miR-26b-5p	UUCAAGUAAUUCAGGAUAGGU	-	-
mmu-miR-26b-3p	CCUGUUCUCCAUUACUUGGCUC	-	-
mmu-miR-26a-5p	UUCAAGUAAUCCAGGAUAGGCU	-	-
mmu-miR-26a-2-3p	CCUGUUCUUGAUUACUUGUUUC	-	-
mmu-miR-26a-1-3p	CCUAUUCUUGGUUACUUGCACG	-	-
mmu-miR-25-5p	AGGCGGAGACUUGGGCAAUUGC	-	-
mmu-miR-25-3p	CAUUGCACUUGUCUCGGUCUGA	-	-
mmu-miR-24-3p	UGGCUCAGUUCAGCAGGAACAG	-	-
mmu-miR-24-2-5p	GUGCCUACUGAGCUGAAACAGU	-	-
mmu-miR-24-1-5p	GUGCCUACUGAGCUGAUAUCAGU	-	-
mmu-miR-23b-5p	GGGUUCCUGGCAUGCUGAUUU	-	-
mmu-miR-23b-3p	AUCACAUUGCCAGGGAUUACC	-	-
mmu-miR-23a-5p	GGGGUUCCUGGGGAUGGGAUUU	-	-
mmu-miR-23a-3p	AUCACAUUGCCAGGGAUUUCC	-	-
mmu-miR-22-5p	AGUUCUUCAGUGGCAAGCUUUA	-	-
mmu-miR-224-5p	UAAGUCACUAGUGGUUCCGUU	-	-
mmu-miR-224-3p	AAAUGGUGCCCUAGUGACUACA	-	-
mmu-miR-22-3p	AAGCUGCCAGUUGAAGAACUGU	-	-
mmu-miR-223-5p	CGUGUAUUUGACAAGCUGAGUUG	-	-
mmu-miR-223-3p	UGUCAGUUUGUCAAAUACCCCA	-	-
mmu-miR-222-5p	UCAGUAGCCAGUGUAGAUCCU	-	-
mmu-miR-222-3p	AGCUACAUCUGGCUACUGGGU	-	-
mmu-miR-221-5p	ACCUGGCAUACAAUGUAGAUUUCUGU	-	-
mmu-miR-221-3p	AGCUACAUUGUCUGCUGGGUUUC	-	-
mmu-miR-21c	UAGCUUAUCAGACUGGUACAA	-	-
mmu-miR-21b	UAGUUUAUCAGACUGAUAUUUCC	-	-
mmu-miR-21a-5p	UAGCUUAUCAGACUGAUGUUGA	-	-
mmu-miR-21a-3p	CAACAGCAGUCGAUGGGCUGUC	-	-
mmu-miR-218-5p	UUGUGCUUGAUCUAACCAUGU	-	-
mmu-miR-218-2-3p	CAUGGUUCUGUCAAGCACCGCG	-	-
mmu-miR-218-1-3p	AAACAUGGUUCCGUCAAGCACC	-	-
mmu-miR-217-5p	UACUGCAUCAGGAACUGACUGGA	-	-
mmu-miR-217-3p	CAUCAGUUCCUAAUGCAUUGCCU	-	-
mmu-miR-215-5p	AUGACCUAUGAUUUGACAGAC	-	-
mmu-miR-215-3p	UCUGUCAUUCUGUAGGCCAAU	-	-
mmu-miR-214-5p	UGCCUGUCUACACUUGCUGUGC	-	-
mmu-miR-214-3p	ACAGCAGGCACAGACAGGCAGU	-	-
mmu-miR-211-5p	UUCCCUUUGUCAUCCUUUGCCU	-	-
mmu-miR-211-3p	GCAAGGACAGCAAAGGGGGGC	-	-
mmu-miR-210-5p	AGCCACUGCCCACCGCACACUG	-	-
mmu-miR-210-3p	CUGUGCGUGUGACAGCGGCUGA	-	-
mmu-miR-20b-5p	CAAAGUGCUCAUAGUGCAGGUAG	-	-
mmu-miR-20b-3p	ACUGCAGUGUGAGCACUUCUAG	-	-
mmu-miR-20a-5p	UAAAGUGCUUAUAGUGCAGGUAG	-	-
mmu-miR-20a-3p	ACUGCAUUACGAGCACUUAAAG	-	-
mmu-miR-208b-5p	AAGCUUUUUGCUCGCGUUAUGU	-	-
mmu-miR-208b-3p	AUAAGACGAACAAAAGGUUUGU	-	-
mmu-miR-208a-5p	GAGCUUUUGGCCCGGGUUAUAC	-	-
mmu-miR-208a-3p	AUAAGACGAGCAAAAAGCUUGU	-	-
mmu-miR-200a-5p	CAUCUUACCGGACAGUGCUGGA	-	-
mmu-miR-200a-3p	UAACACUGUCUGGUAACGAUGU	-	-
mmu-miR-1b-5p	UACAUACUUCUUUACAUUCCA	-	-
mmu-miR-1b-3p	UGGGUACAUAAAGAAGUAUGUGC	-	-
mmu-miR-1a-3p	UGGAAUGUAAAGAAGUAUGUAU	-	-
mmu-miR-1a-2-5p	ACAUACUUCUUUAUGUACCCAUA	-	-
mmu-miR-1a-1-5p	ACAUACUUCUUUAUAUGCCCAUA	-	-
mmu-miR-342-5p	AGGGGUGCUAUCUGUGAUUGAG	-	-
mmu-miR-342-3p	UCUCACACAGAAAUCGCACCCGU	-	-
mmu-miR-341-5p	CGGUCGGCCGAUCGCUCGGUC	-	-
mmu-miR-341-3p	UCGGUCGAUCGGUCGGUCGGU	-	-
mmu-miR-337-5p	GAACGGCGUCAUGCAGGAGUU	-	-
mmu-miR-337-3p	UUCAGCUCCUAUAUGAUGCCU	-	-
mmu-miR-335-5p	UCAAGAGCAAUAACGAAAAAUGU	-	-
mmu-miR-335-3p	UUUUUCAUUAUUGCUCCUGACC	-	-
mmu-miR-330-5p	UCUCUGGGCCUGUGUCUUAGGC	-	-
mmu-miR-330-3p	GCAAAGCACAGGGCCUGCAGAGA	-	-
mmu-miR-324-5p	CGCAUCCCCUAGGGCAUUGGUGU	-	-
mmu-miR-324-3p	CCACUGCCCCAGGUGCUGCU	-	-
mmu-miR-322-5p	CAGCAGCAAUUCAUGUUUUGGA	-	-
mmu-miR-322-3p	AAACAUGAAGCGCUGCAACAC	-	-
mmu-miR-320-5p	GCCUUCUCUUCCCGGUUCUUCC	-	-
mmu-miR-320-3p	AAAAGCUGGGUUGAGAGGGCGA	-	-
mmu-miR-31-5p	AGGCAAGAUGCUGGCAUAGCUG	-	-
mmu-miR-31-3p	UGCUAUGCCAACAUAUUGCCAUC	-	-
mmu-miR-30e-5p	UGUAAACAUCCUUGACUGGAAG	-	-
mmu-miR-30e-3p	CUUUCAGUCGGAUGUUUACAGC	-	-
mmu-miR-30d-5p	UGUAAACAUCCCCGACUGGAAG	-	-
mmu-miR-30d-3p	CUUUCAGUCAGAUGUUUGCUGC	-	-
mmu-miR-30c-5p	UGUAAACAUCCUACACUCUCAGC	-	-
mmu-miR-30c-2-3p	CUGGGAGAAGGCUGUUUACUCU	-	-
mmu-miR-30c-1-3p	CUGGGAGAGGGUUGUUUACUCC	-	-
mmu-miR-30b-5p	UGUAAACAUCCUACACUCAGCU	-	-
mmu-miR-30b-3p	CUGGGAUGUGGAUGUUUACGUC	-	-
mmu-miR-30a-5p	UGUAAACAUCCUCGACUGGAAG	-	-
mmu-miR-191-5p	CAACGGAAUCCCAAAAGCAGCUG	-	-
mmu-miR-191-3p	GCUGCACUUGGAUUUCGUUCCC	-	-
mmu-miR-18b-5p	UAAGGUGCAUCUAGUGCUGUUAG	-	-
mmu-miR-18b-3p	UACUGCCCUAAAUGCCCCUUCU	-	-
mmu-miR-188-5p	CAUCCCUUGCAUGGUGGAGGG	-	-
mmu-miR-188-3p	CUCCCACAUGCAGGGUUUGCA	-	-
mmu-miR-185-5p	UGGAGAGAAAGGCAGUUCCUGA	-	-
mmu-miR-185-3p	AGGGGCUGGCUUUCCUCUGGU	-	-
mmu-miR-184-5p	CCUUAUCACUUUUCCAGCCAGC	-	-
mmu-miR-184-3p	UGGACGGAGAACUGAUAAGGGU	-	-
mmu-miR-181b-5p	AACAUUCAUUGCUGUCGGUGGGU	-	-
mmu-miR-181b-2-3p	CUCACUGAUCAAUGAAUGCAAA	-	-
mmu-miR-181b-1-3p	CUCACUGAACAAUGAAUGC	-	-
mmu-miR-181a-5p	AACAUUCAACGCUGUCGGUGAGU	-	-
mmu-miR-181a-2-3p	ACCGACCGUUGACUGUACCUUG	-	-
mmu-miR-181a-1-3p	ACCAUCGACCGUUGAUUGUACC	-	-
mmu-miR-17-5p	CAAAGUGCUUACAGUGCAGGUAG	-	-
mmu-miR-17-3p	ACUGCAGUGAGGGCACUUGUAG	-	-
mmu-miR-16-5p	UAGCAGCACGUAAAUAUUGGCG	-	-
mmu-miR-16-2-3p	ACCAAUAUUAUUGUGCUGCUUU	-	-
mmu-miR-16-1-3p	CCAGUAUUGACUGUGCUGCUGA	-	-
mmu-miR-15b-5p	UAGCAGCACAUCAUGGUUUACA	-	-
mmu-miR-15b-3p	CGAAUCAUUAUUUGCUGCUCUA	-	-
mmu-miR-15a-5p	UAGCAGCACAUAAUGGUUUGUG	-	-
mmu-miR-15a-3p	CAGGCCAUACUGUGCUGCCUCA	-	-
mmu-miR-155-5p	UUAAUGCUAAUUGUGAUAGGGGU	-	-
mmu-miR-155-3p	CUCCUACCUGUUAGCAUUAAC	-	-
mmu-miR-154-5p	UAGGUUAUCCGUGUUGCCUUCG	-	-
mmu-miR-154-3p	AAUCAUACACGGUUGACCUAUU	-	-
mmu-miR-153-5p	UUUGUGACGUUGCAGCU	-	-
mmu-miR-153-3p	UUGCAUAGUCACAAAAGUGAUC	-	-
mmu-miR-152-5p	UAGGUUCUGUGAUACACUCCGACU	-	-
mmu-miR-152-3p	UCAGUGCAUGACAGAACUUGG	-	-
mmu-miR-151-5p	UCGAGGAGCUCACAGUCUAGU	-	-
mmu-miR-151-3p	CUAGACUGAGGCUCCUUGAGG	-	-
mmu-miR-150-5p	UCUCCCAACCCUUGUACCAGUG	-	-
mmu-miR-150-3p	CUGGUACAGGCCUGGGGGAUAG	-	-
mmu-miR-149-5p	UCUGGCUCCGUGUCUUCACUCCC	-	-
mmu-miR-149-3p	GAGGGAGGGACGGGGGCGGUGC	-	-
mmu-miR-148a-5p	AAAGUUCUGAGACACUCCGACU	-	-
mmu-miR-148a-3p	UCAGUGCACUACAGAACUUUGU	-	-
mmu-miR-146b-5p	UGAGAACUGAAUUCCAUAGGCU	-	-
mmu-miR-146b-3p	GCCCUAGGGACUCAGUUCUGGU	-	-
mmu-miR-146a-5p	UGAGAACUGAAUUCCAUGGGUU	-	-
mmu-miR-146a-3p	CCUGUGAAAUUCAGUUCUUCAG	-	-
mmu-miR-145a-3p	AUUCCUGGAAAUACUGUUCUUG	-	-
mmu-miR-142-5p	CAUAAAGUAGAAAGCACUACU	-	-
mmu-miR-142-3p	UGUAGUGUUUCCUACUUUAUGGA	-	-
mmu-miR-140-5p	CAGUGGUUUUACCCUAUGGUAG	-	-
mmu-miR-140-3p	UACCACAGGGUAGAACCACGG	-	-
mmu-miR-139-5p	UCUACAGUGCACGUGUCUCCAG	-	-
mmu-miR-139-3p	UGGAGACGCGGCCCUGUUGGAG	-	-
mmu-miR-133b-5p	GCUGGUCAAACGGAACCAAGUC	-	-
mmu-miR-133a-5p	GCUGGUAAAAUGGAACCAAAU	-	-
mmu-miR-132-5p	AACCGUGGCUUUCGAUUGUUAC	-	-
mmu-miR-132-3p	UAACAGUCUACAGCCAUGGUCG	-	-
mmu-miR-130a-5p	GCUCUUUUCACAUUGUGCUACU	-	-
mmu-miR-130a-3p	CAGUGCAAUGUUAAAAGGGCAU	-	-
mmu-miR-127-5p	CUGAAGCUCAGAGGGCUCUGAU	-	-
mmu-miR-127-3p	UCGGAUCCGUCUGAGCUUGGCU	-	-
mmu-miR-126-5p	CAUUAUUACUUUUGGUACGCG	-	-
mmu-miR-126-3p	UCGUACCGUGAGUAAUAAUGCG	-	-
mmu-miR-125b-5p	UCCCUGAGACCCUAACUUGUGA	-	-
mmu-miR-125b-2-3p	ACAAGUCAGGUUCUUGGGACCU	-	-
mmu-miR-125b-1-3p	ACGGGUUAGGCUCUUGGGAGCU	-	-
mmu-miR-125a-5p	UCCCUGAGACCCUUUAACCUGUGA	-	-
mmu-miR-125a-3p	ACAGGUGAGGUUCUUGGGAGCC	-	-
mmu-miR-10b-5p	UACCCUGUAGAACCGAAUUUGUG	-	-
mmu-miR-10b-3p	CAGAUUCGAUUCUAGGGGAAUA	-	-
mmu-miR-10a-5p	UACCCUGUAGAUCCGAAUUUGUG	-	-
mmu-miR-10a-3p	CAAAUUCGUAUCUAGGGGAAUA	-	-
mmu-miR-107-5p	AGCUUCUUUACAGUGUUGCCUUG	-	-
mmu-miR-107-3p	AGCAGCAUUGUACAGGGCUAUCA	-	-
mmu-miR-106b-5p	UAAAGUGCUGACAGUGCAGAU	-	-
mmu-miR-106b-3p	CCGCACUGUGGGUACUUGCUGC	-	-
mmu-miR-106a-5p	CAAAGUGCUAACAGUGCAGGUAG	-	-
mmu-miR-106a-3p	ACUGCAGUGCCAGCACUUCUUAC	-	-
mmu-miR-103-3p	AGCAGCAUUGUACAGGGCUAUGA	-	-
mmu-miR-103-2-5p	AGCUUCUUUACAGUGCUGCCUUG	-	-
mmu-miR-103-1-5p	GGCUUCUUUACAGUGCUGCCUUG	-	-
mmu-miR-101c	ACAGUACUGUGAUAACUGA	-	-
mmu-miR-101b-5p	UCGGUUAUCAUGGUACCGAUGCU	-	-
mmu-miR-101b-3p	UACAGUACUGUGAUAGCUGAA	-	-
mmu-miR-101a-5p	UCAGUUAUCACAGUGCUGAUGC	-	-
mmu-miR-101a-3p	UACAGUACUGUGAUAACUGAA	-	-
mmu-miR-100-5p	AACCCGUAGAUCCGAACUUGUG	-	-
mmu-miR-100-3p	ACAAGCUUGUGUCUAUAGGUAU	-	-
mmu-let-7j	UGAGGUAUUAGUUUGUGCUGUUAU	-	-
mmu-let-7i-5p	UGAGGUAGUAGUUUGUGCUGUU	-	-
mmu-let-7i-3p	CUGCGCAAGCUACUGCCUUGCU	-	-
mmu-let-7g-5p	UGAGGUAGUAGUUUGUACAGUU	-	-
mmu-let-7g-3p	ACUGUACAGGCCACUGCCUUGC	-	-
mmu-let-7f-5p	UGAGGUAGUAGAUUGUAUAGUU	-	-
mmu-let-7f-2-3p	CUAUACAGUCUACUGUCUUUC	-	-
mmu-let-7f-1-3p	CUAUACAAUCUAUUGCCUUCCC	-	-
mmu-let-7e-5p	UGAGGUAGGAGGUUGUAUAGUU	-	-
mmu-let-7e-3p	CUAUACGGCCUCCUAGCUUUCC	-	-
mmu-let-7d-5p	AGAGGUAGUAGGUUGCAUAGUU	-	-
mmu-let-7d-3p	CUAUACGACCUGCUGCCUUUCU	-	-
mmu-let-7c-5p	UGAGGUAGUAGGUUGUAUGGUU	-	-
mmu-let-7c-2-3p	CUAUACAAUCUACUGUCUUUCC	-	-
mmu-let-7c-1-3p	CUGUACAACCUUCUAGCUUUCC	-	-
mmu-let-7b-5p	UGAGGUAGUAGGUUGUGUGGUU	-	-
mmu-let-7b-3p	CUAUACAACCUACUGCCUUCCC	-	-
mmu-let-7a-5p	UGAGGUAGUAGGUUGUAUAGUU	-	-
mmu-let-7a-2-3p	CUGUACAGCCUCCUAGCUUUC	-	-
mmu-let-7a-1-3p	CUAUACAAUCUACUGUCUUUCC	-	-
