# Supplementary material for: m6A modification promotes miR-133a repression during cardiac development and hypertrophy via IGF2BP2
Source: Cell Death Discov. 2021 Jun 26;7:157. doi: 10.1038/s41420-021-00552-7 (PMC8257704; doi:10.1038/s41420-021-00552-7)
Supplement: Supplementary file 10 — Supplementary Table 2 [file 41420_2021_552_MOESM10_ESM.xlsx]

## Sheet: Sheet1
Gene symbol	miR133	m6A motif	133a vs ntg RISC	133a RISC score	p-value(133aRISC score)	ntg RISC score	p-value(ntgRISC score)	IGF2BP2 binding
Dclre1b	new	+	3.91146	5.51152	8.06456e-05	1.40907	0.10919	+
Tsc1	new	+	2.54698	5.94078	2.4957e-05	2.33248	0.000972692	+
Arf6	new	+	2.52858	3.95657	9.63831e-05	1.56474	0.0576152	+
Cited2	new	+	2.52796	5.96407	2.87339e-05	2.35924	0.00841216	+
Ssh1	new	+	2.5048	6.27425	6.80346e-05	2.50489	0.000767064	+
Pten	new	+	2.4405	5.89194	1.92072e-05	2.41423	0.00138992	+
Ogfod1	new	+	2.36443	7.42094	6.66375e-06	3.13858	0.000149996	+
Intu	new	+	2.34344	4.66949	9.46165e-05	1.99258	0.0173966	+
Cyth3	new	+	2.28805	5.7603	6.56216e-06	2.51756	0.00038783	+
Zfp36l1	new	+	2.28651	6.41703	1.0008e-05	2.80647	0.000380114	+
Elk4	high	+	2.28445	19.3257	3.93207e-08	8.45967	4.53555e-08	+
Lrrc8a	new	+	2.28055	8.31091	1.98845e-05	3.64426	0.000386289	+
Fry	new	+	2.25341	6.67769	1.0727e-05	2.96337	0.000187147	+
Ets2	new	+	2.24058	5.34355	2.19856e-05	2.3849	0.000687135	+
G3bp2	new	+	2.17418	4.76566	2.15104e-05	2.19193	0.00974307	+
Rprd1b	new	+	2.16478	6.29097	1.61453e-05	2.90606	0.000121229	+
Dennd5b	new	+	2.14374	4.96219	6.42516e-05	2.31473	0.00435938	+
Prkar2a	new	+	2.14225	4.94108	5.76887e-05	2.30649	0.00160609	+
Pgm2	new	+	2.11902	3.98226	1.22921e-05	1.87929	0.00223454	+
Usp4	high	+	2.11552	7.62657	1.35505e-06	3.60505	1.46891e-05	+
Arid1a	high	+	2.10753	8.17435	8.69963e-06	3.87864	3.11945e-05	+
Pde4b	new	+	2.0907	8.67266	6.66302e-05	4.1482	0.00018886	+
Ubiad1	new	+	2.06919	5.23535	2.97913e-05	2.53015	0.000925048	+
Qrich1	high	+	2.06555	8.40516	8.25027e-08	4.06922	3.64963e-07	+
Hnrnpr	new	+	2.05324	4.57786	6.79338e-05	2.22958	0.0018128	+
Fam134c	new	+	2.03372	3.87824	5.46637e-05	1.90697	0.00258146	+
Atmin	new	+	2.02544	6.60841	4.19076e-05	3.26271	0.000314684	+
Orai3	new	+	2.02338	4.97436	3.51559e-05	2.45844	0.00458091	+
Ctnnb1	high	+	2.01342	7.73766	4.33269e-07	3.84305	3.30556e-06	+
Elf2	new	+	1.95742	5.64394	4.96894e-05	2.88335	0.00016329	+
Klf3	high	+	1.94341	10.2692	1.88457e-06	5.28412	6.68439e-07	+
Heatr5a	new	+	1.92358	5.64872	4.69802e-05	2.93656	0.000259852	+
Fbln5	new	+	1.90798	5.92968	2.41296e-05	3.10783	0.000316942	+
Pcyox1	new	+	1.90704	3.97346	6.4632e-05	2.08357	0.000846619	+
Tbc1d10b	new	+	1.90043	5.19062	2.45141e-05	2.73128	0.000538034	+
Slc44a2	new	+	1.87017	4.80316	6.55789e-05	2.5683	0.000453276	+
Ppp2r5e	new	+	1.85538	4.18912	8.76171e-05	2.25782	0.00120268	+
Wdr26	new	+	1.85501	4.42708	5.74287e-05	2.38655	0.000704709	+
Usp13	high	+	1.84509	7.60529	4.29586e-06	4.1219	6.60642e-06	+
Erc1	new	+	1.81186	4.7146	4.17467e-05	2.60208	0.000115884	+
Mmp14	new	+	1.76645	5.52225	4.71046e-05	3.12618	0.000243912	+
Ddr2	new	+	1.76149	5.64713	9.48818e-05	3.20589	0.000138046	+
Corin	new	+	1.74003	4.81818	7.27623e-05	2.76902	0.00035967	+
Tollip	new	+	1.72822	5.36451	9.46211e-06	3.10406	0.000119797	+
Pcx	new	+	1.72288	4.33721	6.41998e-05	2.51742	0.00182519	+
Slc16a1	high	+	1.69767	6.62349	1.75877e-06	3.90151	1.41505e-05	+
Ptdss1	new	+	1.67924	4.72316	1.79682e-05	2.81268	0.000153816	+
Gja1	high	+	1.64987	10.9825	9.89081e-10	6.65657	7.3584e-10	+
Ubn2	new	+	1.62219	3.9366	2.67983e-05	2.42672	0.000245239	+
Slk	high	+	1.61143	4.57536	1.52834e-05	2.83931	3.80595e-05	+
Txndc5	new	+	1.58032	3.93997	6.06852e-05	2.49315	0.000380766	+
Rab22a	new	+	1.55639	2.59616	7.6634e-05	1.66807	0.00617546	+
Hectd1	high	+	1.53952	6.272	5.09988e-05	4.074	2.75045e-05	+
Prkar1a	high	-	1.84546	11.6421	5.32657e-11	6.30851	4.62752e-10	+
Pum1	high	-	1.93089	10.7422	2.1396e-08	5.56335	2.86639e-08	+
Qk	high	-	1.54571	6.37463	1.0257e-07	4.12408	6.864e-08	+
Mcart1	high	-	1.83352	6.01684	8.74187e-09	3.28157	8.64297e-08	+
Gpam	high	-	1.94687	9.30982	1.32551e-07	4.78194	2.23803e-07	+
Slc12a6	high	-	2.23382	9.43426	3.1374e-07	4.22337	3.77536e-07	+
Pmpcb	high	-	1.48136	6.86594	1.10968e-07	4.6349	5.04569e-07	+
Heg1	high	-	1.88115	14.0476	7.2156e-07	7.46755	6.66956e-07	+
Mapk1	high	-	1.41985	6.60329	1.3922e-06	4.65068	9.89602e-07	+
Necap1	high	-	1.91353	10.1799	6.07575e-06	5.31997	1.38301e-06	+
Slc38a2	high	-	1.84188	7.9326	8.12795e-07	4.30679	1.97291e-06	+
Letm1	high	-	1.58066	5.74556	1.15444e-06	3.63492	4.11926e-06	+
Cacnb2	high	-	2.18865	7.14037	1.61063e-06	3.26246	4.26246e-06	+
Add3	high	-	2.07784	7.03805	4.25288e-07	3.38719	4.77763e-06	+
Phactr2	high	-	1.83643	6.41592	1.11616e-05	3.49369	5.8641e-06	+
Dgkd	high	-	2.75171	8.8096	3.99396e-07	3.2015	7.10714e-06	+
Stat3	high	-	2.13034	8.17458	1.12785e-06	3.83721	8.12676e-06	+
Wasf2	high	-	2.16882	8.7493	1.06869e-05	4.03412	9.022e-06	+
Nmt1	high	-	1.5479	3.82313	1.18776e-06	2.46988	1.2944e-05	+
Cds2	high	-	2.35241	8.30477	9.13116e-07	3.53032	1.70168e-05	+
Ppp2r5c	high	-	1.59572	4.68517	4.03524e-06	2.93609	1.72725e-05	+
Actb	high	-	2.00623	6.10019	5.15221e-07	3.04063	2.06019e-05	+
Psme3	high	-	1.32897	3.46444	6.42026e-05	2.60687	2.16322e-05	+
Pam	high	-	1.89568	14.3161	1.35919e-05	7.55197	2.22017e-05	+
Pigq	high	-	2.37207	7.54374	1.36689e-06	3.18023	2.24997e-05	+
Hif1an	high	-	2.18978	6.74347	3.18716e-06	3.07952	3.16984e-05	+
Tead1	high	-	2.22367	7.96389	1.9521e-05	3.58142	3.39856e-05	+
Sec61a1	high	-	2.20783	6.44769	2.51211e-06	2.92037	4.24299e-05	+
Hsdl2	high	-	1.35302	2.90118	3.27931e-05	2.14423	5.66431e-05	+
Slc6a6	high	-	2.63076	8.18388	2.65505e-06	3.11084	5.94736e-05	+
Clip4	high	-	1.7979	5.3855	1.11777e-05	2.99544	6.329e-05	+
Lrpprc	high	-	1.7505	5.34749	2.16288e-05	3.05483	8.33427e-05	+
Rab1	high	-	1.5179	4.45626	2.26538e-05	2.9358	9.24449e-05	+
Lmod2	high	-	1.68173	3.42245	4.89644e-06	2.03508	9.30264e-05	+
Ghitm	high	-	1.46109	3.04634	4.71022e-06	2.08498	9.36372e-05	+
Adhfe1	high	-	1.36044	3.4765	7.21285e-05	2.55542	9.97875e-05	+
Casp8	new	-	1.19599	2.79977	3.70025e-05	2.34096	0.000101675	+
Fam179b	new	-	2.21639	9.64042	8.50517e-05	4.3496	0.000104763	+
Isoc1	new	-	1.19513	3.90882	7.29976e-05	3.27063	0.000105375	+
Smad3	new	-	1.63854	7.13729	7.43395e-06	4.35588	0.000109456	+
Fam108b	new	-	1.21067	6.95288	6.42426e-05	5.74299	0.000111265	+
Slc35a4	new	-	2.26886	7.61091	7.4393e-06	3.35451	0.000113092	+
Pi4ka	new	-	1.56851	5.61954	5.56136e-05	3.58273	0.000116246	+
Zc3hav1	new	-	1.58035	5.05205	9.83699e-05	3.1968	0.000119671	+
Ube4a	new	-	1.94283	7.82809	4.69471e-05	4.02923	0.000120771	+
Nkap	new	-	1.08678	4.64214	5.2514e-05	4.27145	0.000123586	+
Sypl	new	-	1.3313	3.44194	3.33749e-05	2.58539	0.000128342	+
Ugdh	new	-	2.32023	6.79461	1.86361e-06	2.92842	0.000129641	+
Clip1	new	-	1.58404	4.22307	3.14873e-05	2.66602	0.000136027	+
Smg7	new	-	1.59437	4.82585	7.93592e-05	3.02681	0.000136513	+
Atp13a3	new	-	2.44095	13.3176	4.26706e-05	5.4559	0.000140612	+
Dpagt1	new	-	1.75478	4.64986	5.52226e-05	2.64983	0.000145473	+
Hip1	new	-	2.08271	6.22675	1.65114e-05	2.98973	0.000149121	+
Nedd4l	new	-	2.70575	7.93097	5.83545e-06	2.93115	0.000150608	+
Alg9	new	-	2.81499	10.303	3.34218e-06	3.66005	0.000157718	+
Adamts9	new	-	1.89165	5.81489	6.2326e-05	3.07398	0.000166359	+
Lpcat3	new	-	2.0601	5.45025	4.23627e-06	2.64562	0.000177231	+
Rab31	new	-	1.986	4.12974	1.30829e-06	2.07943	0.000181046	+
Usp42	new	-	3.26191	11.4383	6.06587e-06	3.50663	0.000181317	+
Dkk3	new	-	1.36107	42.7159	2.07325e-05	31.3841	0.000183375	+
Nup93	new	-	2.47078	6.7974	3.4665e-05	2.75111	0.000183397	+
Pomgnt1	new	-	1.32383	3.56488	9.57997e-05	2.69286	0.000183681	+
Tbl1x	new	-	1.96567	5.55213	1.29982e-05	2.82455	0.000201787	+
Dync1li2	new	-	1.91792	5.10812	5.61072e-05	2.66336	0.000217739	+
Ppfia1	new	-	1.71448	5.46268	6.97554e-05	3.1862	0.000233387	+
Uqcrc1	new	-	1.77169	3.98866	3.25717e-06	2.25133	0.000236995	+
Zfp512	new	-	2.05434	5.13976	1.42458e-05	2.5019	0.000247772	+
Psmd12	new	-	1.54616	2.68127	3.79631e-06	1.73415	0.000251659	+
Ncoa2	new	-	1.80347	5.21428	3.63416e-05	2.89125	0.000253148	+
Sptlc1	new	-	1.57278	5.36394	7.67027e-05	3.41048	0.000279312	+
Mapre2	new	-	1.99179	5.04869	3.53545e-05	2.53475	0.000296806	+
Setd7	new	-	2.0596	5.31015	1.94679e-05	2.57824	0.000303197	+
Kpnb1	new	-	1.71144	4.82559	7.61558e-05	2.8196	0.000340702	+
Flna	new	-	2.86548	8.07665	9.02625e-06	2.8186	0.000349784	+
Rnf216	new	-	1.97021	5.65535	3.69558e-05	2.87043	0.000350315	+
Nup188	new	-	2.18928	6.40787	4.09128e-05	2.92693	0.000370811	+
Myst4	new	-	1.76314	7.85864	7.44791e-05	4.45718	0.000390685	+
Camta1	new	-	1.45046	3.69961	2.3168e-05	2.55065	0.000396871	+
Nrbp1	new	-	1.34165	2.97344	3.86385e-05	2.21626	0.000408999	+
Serinc1	new	-	1.38727	3.02384	5.94809e-05	2.1797	0.000410532	+
Rtn4	new	-	1.93908	4.54001	1.11923e-05	2.34132	0.000429172	+
Atp6ap2	new	-	3.15099	10.2238	2.4522e-05	3.24463	0.000431701	+
Nup205	new	-	2.07022	6.28571	2.61292e-05	3.03625	0.000452036	+
Ccnd2	new	-	2.25316	8.19532	2.11259e-05	3.63725	0.000458611	+
Kcnj5	new	-	1.94858	4.66233	3.71738e-05	2.39268	0.000460186	+
Ddx24	new	-	1.74203	4.44065	1.09574e-05	2.54912	0.000468123	+
Fermt2	new	-	1.57821	4.36496	9.74701e-05	2.76577	0.000468323	+
Mpp7	new	-	0.548282	6.33682	7.57014e-05	11.5576	0.000483765	+
Xpot	new	-	3.03449	7.46781	5.00958e-06	2.46098	0.000581009	+
Ddah1	new	-	1.67246	5.10635	9.74997e-05	3.0532	0.000595624	+
Pfkl	new	-	2.33392	6.80418	2.12544e-05	2.91534	0.000609034	+
Rab5c	new	-	1.4393	2.78636	5.8134e-05	1.93591	0.000618365	+
Zbtb20	new	-	2.10997	5.23209	4.77002e-05	2.4797	0.000651519	+
Irf2	new	-	1.74394	3.7727	9.03499e-05	2.16332	0.000679086	+
Tnfaip1	new	-	1.93668	3.89024	1.75837e-05	2.00872	0.000679413	+
Tex2	new	-	2.09282	5.19824	5.84544e-05	2.48385	0.000740093	+
Hbs1l	new	-	1.73887	3.70286	6.78323e-05	2.12946	0.000798232	+
L3mbtl2	new	-	2.54517	7.12481	4.04814e-06	2.79934	0.000879698	+
Timp2	new	-	1.60733	3.25777	1.05408e-05	2.02682	0.00099279	+
Klhl5	new	-	1.8046	4.29856	3.90139e-05	2.382	0.000996396	+
Uhrf1bp1l	new	-	2.49284	6.65312	7.29611e-06	2.66889	0.00101077	+
Cpe	new	-	1.77124	4.96208	4.05096e-05	2.80148	0.00107063	+
Tspan4	new	-	1.37779	2.34463	7.99287e-06	1.70173	0.00117513	+
Inpp5j	new	-	2.18208	4.84507	4.03225e-05	2.22039	0.00152324	+
Fam168a	new	-	1.83366	4.5868	8.51094e-05	2.50145	0.00160105	+
Ints9	new	-	1.55183	4.57484	7.37196e-05	2.94802	0.0017422	+
Smad2	new	-	2.75461	6.85694	3.11853e-06	2.48926	0.00182668	+
Htt	new	-	2.53306	5.93101	4.61619e-05	2.34144	0.00200079	+
Cep68	new	-	2.17033	4.78314	4.9668e-05	2.20388	0.00209898	+
Ppp4c	new	-	1.77863	3.25078	2.65169e-05	1.82769	0.00210021	+
Dhx35	new	-	2.14029	5.26467	8.99395e-05	2.45979	0.00229411	+
Gucy1b3	new	-	1.69274	4.14338	5.51396e-05	2.44773	0.00232294	+
Ppme1	new	-	2.08911	4.58033	5.54784e-05	2.19248	0.00282074	+
Lbh	new	-	2.03121	4.83337	7.97116e-05	2.37955	0.00297211	+
Aldh1a1	new	-	1.78468	3.32875	8.72301e-06	1.86518	0.00298871	+
Cct7	new	-	1.48662	2.65455	9.08909e-05	1.78563	0.00302904	+
Tubb5	new	-	1.61783	2.82087	3.02649e-05	1.74361	0.00403014	+
Psmd11	new	-	2.0312	3.43827	8.93024e-05	1.69273	0.00745301	+
Pip5k1a	new	-	2.05559	3.63805	9.00621e-05	1.76983	0.0103196	+
Snd1	new	-	2.31194	4.00148	8.64013e-05	1.73079	0.0128367	+
Galnt11	new	+	1.49276	4.81828	9.55938e-06	3.22777	0.000113664	+
Ccdc141	new	+	1.19508	3.56883	4.01821e-05	2.98627	0.000470291	+
Klhl24	Hyper	+	1.31924	8.77719	7.16493e-08	6.6532	1.15847e-08	+
Cyr61	Hyper	+	1.30082	7.57572	3.24593e-08	5.8238	4.44818e-09	+
Scrn1	new	+	1.28692	4.64226	8.44203e-05	3.60725	0.000135946	+
Erbb2ip	new	+	1.48559	4.02688	7.23996e-05	2.71062	0.000161127	+
Tmem167b	new	+	1.41787	2.85054	3.29702e-05	2.01044	0.000347712	+
Ifngr1	new	+	1.35622	2.64766	9.49899e-05	1.95223	0.00064168	+
Usp15	Hyper	+	1.38787	4.94422	1.48822e-07	3.56244	5.81975e-08	+
Kctd7	new	+	5.01918	7.34793	3.14863e-05	1.46397	0.230832	+
Spata2	new	+	3.65237	13.9302	4.02287e-06	3.81402	0.000657512	+
Fzd1	new	+	3.55896	8.95221	2.83162e-06	2.5154	0.00032929	-
Fosl2	new	+	3.37341	13.212	2.41915e-06	3.91651	0.000181056	+
Slit3	new	+	3.2674	16.3579	9.02965e-05	5.00639	0.000933845	-
Egr1	new	+	3.2198	17.9861	7.15351e-05	5.58609	0.00165817	+
Synj1	new	+	2.97252	8.86621	2.8333e-06	2.98273	0.000110266	+
Arap2	new	+	2.96555	8.73466	5.57734e-06	2.94538	0.000898999	+
Rreb1	new	+	2.96046	11.0437	2.18037e-05	3.7304	0.000454693	+
Slc43a2	new	+	2.94835	7.2066	2.08031e-05	2.44428	0.00519868	+
Scd2	new	+	2.8838	9.9807	2.67517e-05	3.46095	0.000133477	-
Casp9	new	+	2.87872	7.59441	3.26582e-05	2.63812	0.00127033	+
Ldlrap1	new	+	2.8233	5.96125	1.06385e-05	2.11145	0.00102922	-
Itga9	new	+	2.78227	5.57284	7.39962e-05	2.00298	0.0106722	+
Socs2	new	+	2.77339	4.49975	8.40196e-05	1.62247	0.096589	+
Wnt9a	new	+	2.75357	7.78955	1.78943e-05	2.82889	0.00155223	+
Med13l	new	+	2.74727	8.1329	1.0104e-05	2.96036	0.000133143	-
Slc27a4	new	+	2.72213	5.35619	6.83073e-06	1.96765	0.0058923	+
Tlr4	new	+	2.71243	9.52105	1.30022e-05	3.51015	0.00117383	+
Ppargc1b	high	+	2.70539	12.0461	4.27026e-07	4.45263	1.61497e-06	+
Trib1	new	+	2.68885	9.27431	3.49425e-06	3.44917	0.000128759	+
Cxxc5	new	+	2.68679	6.37564	1.0463e-05	2.37296	0.00250184	-
Abtb1	new	+	2.6752	5.73078	5.62984e-06	2.14219	0.00386997	-
Pias1	new	+	2.67305	8.4985	1.76826e-05	3.17933	0.000101172	-
Elmo1	new	+	2.66585	6.60552	6.52212e-05	2.47783	0.00152835	-
Col6a2	new	+	2.65362	5.37283	8.27222e-05	2.02472	0.0158991	-
Aars2	new	+	2.65254	6.20379	1.88472e-05	2.33881	0.00160211	-
Atp11a	high	+	2.65144	8.37008	1.81864e-06	3.15681	3.80979e-05	+
Ncstn	new	+	2.64584	5.40538	4.60884e-05	2.04297	0.00687547	-
Casz1	new	+	2.64301	7.25871	2.42676e-05	2.74638	0.000892808	-
Wdr59	new	+	2.63624	5.61461	2.4134e-05	2.12978	0.00311801	-
Ankrd50	high	+	2.62047	8.14962	3.32635e-06	3.10999	1.16837e-05	+
Pgpep1	new	+	2.5956	8.26609	1.38858e-06	3.18465	0.000118677	-
Anks1	new	+	2.5952	6.76328	8.11508e-06	2.60607	0.000427746	-
Ints7	new	+	2.58183	8.26042	2.43457e-06	3.19945	0.000131082	-
Crtc3	new	+	2.5781	5.57973	2.08191e-05	2.16428	0.000660412	-
Ppp1r16b	new	+	2.57013	7.3618	1.33554e-05	2.86437	0.000188053	-
Sppl3	new	+	2.56445	7.62791	2.49073e-05	2.97448	0.00103445	-
Bag3	new	+	2.55611	4.99661	2.97858e-05	1.95477	0.00325335	-
Zbtb7b	new	+	2.54918	4.6792	1.90703e-06	1.83557	0.00355179	-
Arhgdia	new	+	2.54527	4.27845	5.15265e-05	1.68094	0.0250484	-
Mtss1	new	+	2.53909	5.7154	5.14169e-05	2.25096	0.00194685	-
Plxna4	new	+	2.53296	9.42222	1.40529e-06	3.71984	0.000514403	-
Ctbp2	high	+	2.53202	6.11174	3.29697e-07	2.41378	7.91624e-05	-
Khsrp	new	+	2.51911	6.52239	7.41627e-06	2.58916	0.000476622	-
Sash1	new	+	2.51893	5.58417	6.37905e-06	2.21688	0.000568171	-
Zfp532	new	+	2.49838	6.34293	2.16526e-05	2.53882	0.000711919	-
Ankrd33b	new	+	2.48431	6.64286	1.77293e-05	2.67393	0.000190219	-
S1pr3	new	+	2.4787	4.97958	2.64016e-05	2.00895	0.00199312	-
Phyhip	new	+	2.46408	7.49774	2.63923e-06	3.04281	0.000154752	-
Ppm1f	new	+	2.46395	7.51817	4.57748e-06	3.05127	0.000115534	-
Lrig1	new	+	2.44153	7.19605	1.43248e-05	2.94735	0.00023948	-
Sema6d	high	+	2.44006	11.4331	1.58896e-07	4.68558	5.70876e-07	-
Zmiz1	high	+	2.42483	10.4526	1.81665e-05	4.31065	6.14015e-05	-
Gfod1	new	+	2.41673	5.86339	2.68378e-05	2.42617	0.0002995	-
Zfp768	new	+	2.4159	4.61659	7.88452e-05	1.91092	0.0131559	-
Gata4	new	+	2.40909	5.97243	1.22868e-05	2.47912	0.000856291	+
Acot11	new	+	2.38617	7.10824	8.82954e-05	2.97893	0.000724391	-
Osbpl2	high	+	2.36796	7.05177	1.21078e-06	2.978	9.40421e-05	-
Scn5a	new	+	2.35322	7.02115	1.2899e-05	2.98363	0.000136405	-
Fam109a	new	+	2.34522	5.08039	8.13444e-06	2.16627	0.00371467	-
Gatad2a	new	+	2.34497	5.39654	4.22959e-05	2.30133	0.00192572	-
Sema4c	new	+	2.33864	5.35629	2.1747e-05	2.29034	0.00166201	-
Pacs2	new	+	2.32873	5.28777	7.27796e-05	2.27067	0.00137976	-
Vgll4	new	+	2.32819	8.18618	9.9553e-05	3.51611	0.00609941	-
Gpr146	new	+	2.32757	5.64258	2.64938e-05	2.42424	0.000300035	-
Fgfr1	new	+	2.32011	4.97434	9.33485e-05	2.14401	0.00522125	+
Myocd	high	+	2.30567	10.2665	4.42818e-07	4.45272	3.70396e-06	-
Slc25a42	new	+	2.30257	5.82284	4.84379e-05	2.52884	0.00142283	-
Sec31a	high	+	2.29958	8.70744	3.72412e-06	3.78654	1.37994e-05	-
Unc119b	new	+	2.26957	6.08913	1.5724e-05	2.68294	0.00224768	-
Zfp740	new	+	2.25382	5.51341	5.95949e-06	2.44625	0.000110511	-
Nfatc1	new	+	2.23934	8.28904	4.52529e-05	3.70156	0.000464064	-
Arhgap21	new	+	2.23533	6.53928	2.55335e-05	2.92542	0.000155129	-
Trim35	new	+	2.22425	5.68551	3.56511e-05	2.55615	0.00110154	-
Gna12	high	+	2.21643	6.47208	1.29022e-05	2.92005	8.48954e-05	-
Dnajc16	new	+	2.21275	5.69496	3.07221e-05	2.5737	0.000673425	-
Csnk1d	high	+	2.20353	10.0981	1.12367e-05	4.5827	2.11602e-05	-
Tbx3	new	+	2.19555	5.16353	1.37926e-05	2.35182	0.00123427	-
Pskh1	new	+	2.19374	8.49773	3.78546e-05	3.87363	0.000385303	-
Zcchc14	new	+	2.1908	6.3825	6.84055e-05	2.91332	0.000487435	-
Tgfbr2	new	+	2.16292	5.21551	7.59882e-05	2.41133	0.00126165	-
Foxk1	new	+	2.15838	6.63298	8.55817e-05	3.07313	0.00081638	-
Junb	new	+	2.15644	5.78848	9.26946e-05	2.68428	0.00388924	-
Dopey2	new	+	2.14154	5.84032	9.30235e-05	2.72716	0.000791822	-
Iqsec1	new	+	2.12998	6.16251	2.14573e-05	2.89323	0.000320848	-
Slc30a7	new	+	2.1289	8.53751	7.64491e-06	4.01029	0.000267549	-
Dag1	new	+	2.12792	6.87502	9.77394e-06	3.23087	0.000144414	-
Paqr7	new	+	2.12578	5.25227	1.03765e-05	2.47075	0.000620075	-
Fbxo21	new	+	2.12449	6.27011	3.03048e-05	2.95135	0.000164214	-
Sf1	new	+	2.12351	5.06638	4.85459e-05	2.38585	0.0014877	-
Tef	new	+	2.11902	4.50335	6.60084e-05	2.1252	0.00198204	-
Rcor1	new	+	2.11747	10.4093	5.23467e-05	4.91592	0.000167674	-
Asb8	new	+	2.11727	8.25627	1.17812e-05	3.89948	0.000148915	-
Ctnna1	new	+	2.11404	4.34687	3.85342e-05	2.05619	0.00252271	-
Yap1	high	+	2.1074	6.94015	9.794e-07	3.29323	1.43855e-05	-
Rhobtb1	high	+	2.10603	8.47799	1.40221e-06	4.02558	3.47388e-06	-
Mid1ip1	new	+	2.10095	5.90513	6.13925e-05	2.8107	0.000275239	-
Cnksr3	new	+	2.08908	8.07455	6.31507e-05	3.86512	0.000209331	-
Tbc1d20	new	+	2.08829	4.53022	1.51114e-05	2.16934	0.000563939	-
Zzef1	new	+	2.08495	5.33481	4.85734e-05	2.55872	0.000509432	-
Ulk1	new	+	2.07251	5.51034	4.4087e-05	2.65877	0.00108765	-
Galnt2	new	+	2.06955	4.82043	1.40584e-05	2.32922	0.000358054	-
Wdr1	high	+	2.06704	7.81391	2.48723e-08	3.78025	2.89458e-07	-
Ubqln2	new	+	2.0625	6.95008	7.87977e-05	3.36973	0.00123966	-
Sh2b3	high	+	2.0594	7.23895	1.92683e-05	3.51507	4.96862e-05	-
Slain2	high	+	2.05881	7.02623	1.11851e-05	3.41276	4.16684e-05	-
Lamc1	new	+	2.05745	5.62285	7.10749e-05	2.73292	0.000821842	-
Sos1	new	+	2.04949	8.35308	3.06959e-05	4.07569	0.00015869	-
Cpd	new	+	2.04851	8.09017	2.95241e-05	3.9493	0.000178398	-
Ep300	new	+	2.04142	5.11532	7.04971e-05	2.50576	0.000687108	-
Amotl1	new	+	2.03394	5.05135	8.7844e-05	2.48353	0.000436919	-
Ndst1	new	+	2.03298	8.16296	3.21194e-05	4.01527	0.000117199	-
Pla2g15	new	+	2.03066	6.5752	4.63198e-05	3.23797	0.000747264	-
Camsap1	new	+	2.02704	6.49546	8.95025e-05	3.2044	0.000213167	-
Tcf4	new	+	2.02485	4.27209	1.71717e-05	2.10983	0.000797542	-
Syvn1	high	+	2.02295	8.72405	4.07706e-06	4.31253	1.01106e-06	-
Cdc42ep2	new	+	2.01838	3.63795	1.70772e-05	1.80241	0.00117432	-
Fbxo34	new	+	2.01794	6.14691	2.44747e-05	3.04613	0.000267519	-
Dusp1	high	+	2.01605	13.3578	2.63327e-07	6.62572	3.25011e-06	-
Dlc1	high	+	2.01566	9.44354	3.84662e-07	4.68508	9.28541e-07	-
Arfgef2	new	+	2.0141	6.02843	2.19265e-05	2.99311	0.000191231	-
Ipo9	new	+	2.01291	5.63349	1.82355e-05	2.79868	0.000114832	-
Il6ra	new	+	2.01007	5.83062	1.83201e-05	2.9007	0.000171918	-
Nbr1	high	+	2.00793	8.62093	6.52416e-07	4.29344	1.73588e-06	-
Setd5	new	+	2.00537	5.37765	2.68285e-05	2.68163	0.00019027	-
Kif16b	new	+	2.00371	5.09901	8.10459e-05	2.54478	0.000602771	-
Hipk2	new	+	2.00315	6.05517	8.63033e-05	3.02282	0.000616924	-
Rasl11b	new	+	1.99428	6.75892	6.36654e-05	3.38916	0.00148935	-
Ubl3	new	+	1.98335	3.42572	4.42391e-06	1.72724	0.00378244	-
Cpt1a	new	+	1.97797	5.71936	4.64743e-05	2.89153	0.00107345	-
Aplnr	high	+	1.96367	7.40927	1.86648e-05	3.77317	3.48594e-05	-
Sec24c	high	+	1.96143	7.23197	1.11061e-06	3.68709	4.98086e-06	-
Syk	new	+	1.95866	5.56081	2.98934e-05	2.83909	0.000562463	-
Snrk	high	+	1.95219	7.93344	1.13162e-05	4.06386	5.19245e-05	-
Tmem214	high	+	1.95129	6.3619	2.75676e-06	3.26035	1.30013e-05	-
Pwwp2b	new	+	1.94984	6.97444	1.59117e-05	3.57693	0.000101667	-
Apc	new	+	1.94594	5.28541	2.38645e-05	2.71612	0.000137332	-
Lgals3bp	high	+	1.94169	8.89041	5.65641e-06	4.5787	8.66064e-06	-
Gmpr	new	+	1.94101	3.53956	5.96224e-05	1.82357	0.0075679	-
Ets1	high	+	1.93801	5.90175	2.45032e-05	3.04526	6.37791e-05	-
Ctgf	new	+	1.93162	4.9131	0.000179398	2.54351	0.00150357	+
Kbtbd7	new	+	1.9146	7.91498	7.10984e-06	4.13402	0.000191336	-
Smad7	new	+	1.91386	11.3052	9.66415e-05	5.90703	0.000189294	-
Pbx2	new	+	1.90969	6.38572	1.62193e-05	3.34385	0.000139731	-
Il6st	high	+	1.90607	9.04327	7.9059e-08	4.74446	2.20058e-07	-
Mef2a	high	+	1.89669	7.40706	2.91474e-07	3.90526	1.83668e-06	-
Myo5a	new	+	1.88276	5.26491	5.50647e-05	2.79638	0.000190262	-
Mtmr10	new	+	1.8765	6.02436	3.81821e-05	3.21043	0.00032311	-
Hipk3	high	+	1.8741	13.6702	3.49479e-09	7.29428	3.90088e-09	-
Ptgfrn	new	+	1.8698	7.73211	4.45527e-05	4.13526	0.000107661	-
Dyrk1a	new	+	1.86639	5.93454	4.46708e-05	3.17969	0.0001711	-
Luzp1	high	+	1.86193	6.51424	3.53887e-06	3.49865	5.80881e-06	-
Pptc7	high	+	1.85519	7.5317	2.4175e-07	4.05981	4.14263e-07	-
Ppm1l	new	+	1.85373	6.7319	7.3941e-05	3.63154	0.000362356	-
Fbxo40	high	+	1.83581	5.25166	7.1545e-06	2.86068	2.62343e-05	-
Mtr	high	+	1.83495	7.29125	3.34469e-06	3.97354	2.38143e-06	-
Rgs3	new	+	1.83102	4.53398	4.50088e-05	2.4762	0.000263966	-
Prep	new	+	1.82985	4.7585	2.17321e-05	2.60048	0.00013963	-
Stard7	high	+	1.8268	7.32595	1.60742e-06	4.01026	1.05885e-06	-
Parp14	new	+	1.80587	4.99695	8.39525e-05	2.76706	0.000119173	-
Ssh2	high	+	1.80465	7.46641	2.56581e-06	4.13731	4.07398e-06	-
Akap12	new	+	1.79946	4.55153	5.98532e-05	2.52939	0.000331248	-
Plxna2	new	+	1.7993	4.91329	8.89687e-05	2.73066	0.0004074	-
Lmbr1	new	+	1.79843	7.23566	4.63509e-05	4.02333	0.000654306	-
H6pd	new	+	1.79721	5.51453	6.71723e-05	3.06839	0.000155107	-
Igf2r	new	+	1.78349	5.57796	7.22189e-05	3.12755	0.000206615	-
Dnm1l	new	+	1.76581	4.85192	2.45108e-05	2.7477	0.000285639	-
Ulk2	new	+	1.75891	5.29876	3.704e-05	3.01253	0.000297924	-
Usp2	high	+	1.74803	6.12555	2.41395e-05	3.50426	3.40873e-05	-
Cables2	new	+	1.74767	4.79894	7.15476e-05	2.74591	0.000840474	-
Tmtc1	high	+	1.74051	9.03133	1.47788e-06	5.1889	1.18024e-06	-
Brd4	high	+	1.73737	7.5804	3.23796e-06	4.36315	3.20645e-06	-
Inpp4a	new	+	1.73668	5.31791	9.44776e-05	3.06211	0.000458073	-
Cdh2	high	+	1.71957	7.38839	1.1629e-06	4.29665	2.0476e-06	-
Zfp236	new	+	1.71922	8.26499	9.98164e-05	4.8074	0.000215492	-
Ncor1	new	+	1.71667	4.56757	5.62997e-05	2.66071	0.000239934	-
Stau2	new	+	1.70497	2.96995	9.83212e-05	1.74194	0.00891087	-
Gpsm1	new	+	1.70304	3.0962	4.39769e-05	1.81804	0.00425971	-
Itih5	new	+	1.69363	6.06741	1.41317e-05	3.58248	0.000109882	-
Chrm2	high	+	1.69295	6.78386	8.16745e-06	4.00713	6.32208e-06	-
Sspn	high	+	1.69183	5.08849	1.11275e-06	3.00768	6.31759e-06	-
Ap4b1	new	+	1.67346	4.95601	3.07347e-05	2.96154	0.000333219	-
Rhbdf2	new	+	1.67112	6.18446	5.85753e-05	3.70078	0.000516175	-
Lpin1	high	+	1.66377	8.82614	4.60801e-07	5.30489	5.34097e-07	-
Ehmt1	new	+	1.66266	4.59982	2.4545e-05	2.76654	0.000134559	-
Ggta1	new	+	1.64271	5.30554	3.71533e-05	3.22975	0.000136895	-
Kcnd2	new	+	1.61655	5.97383	3.08811e-05	3.69543	0.000127301	-
Pvrl3	new	+	1.60308	7.82887	7.12785e-05	4.88365	0.000123419	-
Pnrc1	new	+	1.60183	3.09412	2.86504e-05	1.93161	0.00275795	-
Cpt2	high	+	1.59721	4.60616	9.28911e-07	2.88388	1.98441e-05	-
Kif1b	high	+	1.59653	8.0973	2.82376e-07	5.07181	3.40036e-07	-
Hspa4	high	+	1.55791	4.89635	1.45636e-07	3.14289	3.15439e-07	-
Tmem110	new	+	1.5539	8.32436	2.89395e-05	5.35709	0.00032881	-
Mlec	new	+	1.52553	4.45894	7.04891e-05	2.92288	0.00016125	-
Fbxo30	new	+	1.50496	6.50158	8.80017e-05	4.3201	0.000166534	-
Cdyl	new	+	1.36988	5.23398	7.57535e-05	3.82075	0.000311612	-
Sesn1	high	-	1.5371	8.03981	5.05029e-09	5.23052	2.86432e-09	-
Fam120a	high	-	2.16947	12.5285	6.75525e-09	5.77491	2.19809e-08	-
Cpsf6	high	-	2.55278	12.7913	4.46067e-09	5.01074	3.1667e-08	-
Nfatc3	high	-	1.65112	11.2936	3.72995e-07	6.83998	3.62602e-08	-
Tbx20	high	-	1.92028	14.5117	3.02051e-08	7.55706	3.66587e-08	-
Kctd20	high	-	1.76646	8.10254	1.35728e-07	4.58689	6.93074e-08	-
Nebl	high	-	1.31361	4.39522	1.98708e-07	3.34592	1.24862e-07	-
Pja2	high	-	1.76545	11.0335	8.43115e-08	6.24967	1.30246e-07	-
Pcdh7	high	-	1.7039	9.84791	9.89309e-08	5.77962	1.42338e-07	-
Wipi1	high	-	1.66578	7.76179	3.84158e-08	4.65955	1.43835e-07	-
Gyg	high	-	1.45243	4.72376	5.44235e-08	3.25232	1.90392e-07	-
Fam73b	high	-	2.24297	10.8381	3.14056e-08	4.83202	2.289e-07	-
Synpo2	high	-	2.03659	10.1587	5.17927e-08	4.98809	2.58273e-07	-
Daam1	high	-	1.47329	7.40395	1.57206e-06	5.02546	2.62006e-07	-
Wdr82	high	-	1.91499	10.5695	3.81755e-07	5.51934	2.76925e-07	-
Cugbp1	high	-	1.7428	8.05277	3.06446e-07	4.6206	3.3796e-07	-
Tnrc6b	high	-	1.32653	10.7538	3.79621e-06	8.10674	4.53513e-07	-
Arpc1a	high	-	1.41282	4.21967	8.09988e-09	2.98669	4.62356e-07	-
Rab7	high	-	1.34548	5.19279	2.88909e-07	3.85943	5.5257e-07	-
Larp5	high	-	1.80724	7.96495	4.43888e-07	4.40725	6.23314e-07	-
Ahnak	high	-	1.46776	7.49873	5.10203e-06	5.10897	6.76183e-07	-
Camk2d	high	-	1.6209	7.91438	3.57572e-07	4.88272	6.80068e-07	-
Ppp1r12a	high	-	1.53764	4.79441	6.97676e-07	3.11803	8.10808e-07	-
Dnaja4	high	-	1.77943	6.71781	2.22306e-07	3.77525	8.16721e-07	-
Fam168b	high	-	2.52544	9.77597	2.69547e-07	3.871	1.2502e-06	-
Usp33	high	-	1.67997	8.50098	1.98429e-05	5.06021	1.40648e-06	-
Trp53inp2	high	-	1.90768	6.59794	7.28238e-07	3.45862	1.65668e-06	-
Ppp2r3a	high	-	1.70041	5.62495	7.28206e-07	3.308	1.67288e-06	-
Fstl1	high	-	1.76418	6.46716	6.66223e-07	3.66582	1.7569e-06	-
Psmd8	high	-	1.36871	4.75461	1.03721e-07	3.47379	2.04194e-06	-
Oxct1	high	-	1.33589	5.20536	4.47608e-06	3.89656	2.50857e-06	-
Auh	high	-	1.42024	4.1999	1.66163e-06	2.95718	2.73166e-06	-
Ubap2l	high	-	1.82586	7.23329	9.4714e-07	3.96159	3.43385e-06	-
Jak1	high	-	1.81645	5.35263	1.33846e-06	2.94675	3.74207e-06	-
Rtn4ip1	high	-	1.65034	5.92424	1.15085e-06	3.58971	3.80143e-06	-
Klhl31	high	-	1.82863	8.01062	1.51462e-06	4.38067	4.00227e-06	-
Bat2d	high	-	1.72686	6.59234	4.28941e-06	3.81753	4.24883e-06	-
Rbms1	high	-	1.89132	7.36404	2.7645e-06	3.89359	5.24183e-06	-
Nedd4	high	-	1.83992	6.57749	1.94619e-06	3.57488	5.3937e-06	-
Hmox2	high	-	1.76897	4.41931	6.20452e-08	2.49824	5.44876e-06	-
Acta2	high	-	2.14531	8.16246	1.10795e-07	3.8048	5.58446e-06	-
Bhlhb2	high	-	2.67595	10.9001	1.42978e-07	4.07335	5.80587e-06	-
Itgb1	high	-	1.30076	5.34893	6.93054e-06	4.11217	5.83634e-06	-
Gsk3b	high	-	1.65297	6.76009	2.07371e-05	4.08966	5.9306e-06	-
Cpeb3	high	-	2.34952	7.21665	9.75601e-07	3.07154	7.12176e-06	-
Picalm	high	-	1.60644	5.70868	6.04319e-06	3.55363	7.75025e-06	-
Serinc3	high	-	1.60208	4.57315	2.42278e-06	2.85451	7.86537e-06	-
Mbnl2	high	-	1.83346	5.95571	1.88854e-06	3.24834	8.06286e-06	-
Vamp2	high	-	1.68059	6.49566	2.61326e-06	3.8651	8.09432e-06	-
Sdc3	high	-	2.50192	8.97137	9.11067e-07	3.58579	8.16261e-06	-
Hist1h1e	high	-	2.0241	9.71313	1.16511e-07	4.79873	8.28357e-06	-
Pdcd6ip	high	-	2.21591	8.32211	8.27506e-07	3.75561	8.34441e-06	-
Gm967	high	-	2.42716	8.4031	1.18313e-07	3.46211	8.55647e-06	-
Sorbs2	high	-	2.03906	7.44947	1.17094e-06	3.65338	8.69873e-06	-
Eif4ebp2	high	-	1.93046	8.69841	1.01575e-06	4.50587	9.52302e-06	-
Atp1a1	high	-	1.93219	6.73926	1.01825e-06	3.48788	9.65366e-06	-
Parva	high	-	2.29907	7.46544	2.59358e-07	3.24716	9.6585e-06	-
Aadacl1	high	-	2.01045	7.11305	1.40441e-06	3.53804	1.11824e-05	-
Rbpms	high	-	1.5604	4.66568	5.01919e-06	2.99005	1.15876e-05	-
Msn	high	-	1.91136	5.37916	1.10201e-06	2.81431	1.16153e-05	-
Tfg	high	-	1.46622	4.71884	1.37565e-05	3.21837	1.26464e-05	-
Rab21	high	-	1.82318	5.10494	1.67993e-06	2.80002	1.33944e-05	-
Osbp	high	-	2.21738	7.04448	1.73992e-06	3.17694	1.47465e-05	-
Clasp1	high	-	1.96215	6.59014	6.065e-06	3.35863	1.61773e-05	-
Slc35f5	high	-	1.60662	5.0586	4.72043e-06	3.1486	1.74474e-05	-
Srpr	high	-	1.56221	4.41716	8.5882e-06	2.82751	1.82218e-05	-
Psmc2	high	-	1.50757	3.85031	2.70092e-06	2.55399	1.9693e-05	-
Mfn1	high	-	1.53317	4.98773	9.08644e-06	3.25322	2.07029e-05	-
Aplp2	high	-	1.71641	5.71319	6.46984e-06	3.32856	2.28258e-05	-
Txnip	high	-	1.41838	5.9537	2.34988e-05	4.19753	2.49554e-05	-
Tmem65	high	-	1.43736	4.07644	3.56832e-05	2.83607	2.5343e-05	-
Ccnk	high	-	1.80127	5.96254	2.79032e-05	3.31019	2.9267e-05	-
Snrnp200	high	-	2.03113	6.23809	5.0206e-06	3.07124	2.98414e-05	-
Usp28	high	-	1.5894	5.64038	1.20143e-05	3.54875	3.10352e-05	-
Kctd9	high	-	1.45081	3.5662	1.97739e-05	2.45807	3.15424e-05	-
Hspa9	high	-	1.42782	4.16566	2.42458e-05	2.9175	3.16298e-05	-
Ctnnd1	high	-	1.64363	5.03139	1.35776e-05	3.06115	3.18759e-05	-
Psme4	high	-	1.63319	5.43786	2.83724e-05	3.32959	3.2285e-05	-
Eif4g2	high	-	1.65704	4.73225	9.08619e-06	2.85584	3.35347e-05	-
Ppp2r5d	high	-	2.47034	6.53208	4.36966e-07	2.6442	3.47629e-05	-
Canx	high	-	1.45161	3.89015	5.80917e-05	2.67988	3.512e-05	-
Slc11a2	high	-	4.46981	19.8387	4.02908e-06	4.43838	3.51616e-05	-
Uba2	high	-	2.55382	6.53815	2.99122e-07	2.56015	3.54351e-05	-
Lims1	high	-	1.78655	4.42357	3.26568e-06	2.47604	3.63928e-05	-
Cmya5	high	-	1.53737	5.05939	7.2366e-05	3.29094	3.99064e-05	-
Arhgef12	high	-	2.07979	6.65063	9.30932e-06	3.19774	4.01543e-05	-
Dst	high	-	1.59111	5.10494	6.49188e-05	3.20842	4.2895e-05	-
Ankrd52	high	-	2.57565	8.84689	6.10463e-06	3.43482	4.77121e-05	-
Grb10	high	-	2.11001	6.9575	4.22565e-06	3.29738	4.96448e-05	-
Dlat	high	-	1.98765	5.27639	1.3475e-06	2.65459	5.00021e-05	-
Nptn	high	-	1.81	5.49215	2.35531e-06	3.03434	5.29577e-05	-
Ddx6	high	-	2.14984	6.13469	1.5534e-05	2.85356	5.35435e-05	-
Ppp2r4	high	-	1.9894	4.69181	3.63368e-07	2.3584	5.59214e-05	-
Aldh6a1	high	-	1.7176	5.48845	1.09114e-05	3.19541	5.86528e-05	-
Phactr4	high	-	2.15707	7.08494	2.48902e-05	3.28452	5.87041e-05	-
Cct5	high	-	1.4476	3.24869	2.90009e-06	2.24419	6.20802e-05	-
Fam78a	high	-	3.32981	9.8572	3.53177e-07	2.96029	6.52927e-05	-
Palm2	high	-	1.96548	6.244	9.98493e-06	3.17683	6.70336e-05	-
Nphp3	high	-	1.7918	4.7155	2.0747e-05	2.63171	6.79227e-05	-
Ctdsp2	high	-	2.08645	6.34991	7.74835e-06	3.04341	7.04276e-05	-
Zfp664	high	-	1.78934	4.51772	3.93461e-05	2.5248	7.40766e-05	-
Serping1	high	-	1.55016	4.11591	3.53663e-06	2.65516	7.71797e-05	-
Hdlbp	high	-	1.76281	5.24268	2.12803e-05	2.97405	7.83559e-05	-
Hand2	high	-	1.67513	4.82692	4.61598e-06	2.88152	8.25752e-05	-
Rbm18	high	-	1.96932	6.0422	1.64163e-06	3.06817	8.57642e-05	-
Fam160a1	high	-	2.19308	7.74851	4.8219e-06	3.53316	8.63636e-05	-
Ptprb	high	-	2.15801	7.50148	1.42762e-05	3.47611	8.71298e-05	-
Hspa9-ps1	high	-	1.77022	5.19863	4.61865e-05	2.93672	8.8747e-05	-
Huwe1	high	-	1.70456	5.02422	9.32375e-05	2.94752	9.2347e-05	-
Ilk	high	-	1.52048	3.39124	3.31023e-06	2.23037	9.60644e-05	-
Mtap1b	new	-	3.06695	11.0428	5.90989e-06	3.60058	0.000100546	-
Gnpat	new	-	1.65295	3.48818	1.15319e-05	2.11027	0.000100843	-
Zmym2	new	-	1.80807	5.69735	5.46912e-05	3.15106	0.000101164	-
Phlpp	new	-	1.77355	6.21257	1.73362e-05	3.5029	0.00010137	-
Tgoln2	new	-	1.96526	5.45147	5.69517e-06	2.77392	0.000101657	-
Snx25	new	-	2.18301	8.88502	5.69507e-06	4.07008	0.000103685	-
Ptpn12	new	-	1.75091	5.24979	7.1838e-05	2.99832	0.000104275	-
Fbn1	new	-	1.68542	6.78463	2.28531e-05	4.02548	0.000105807	-
Ncaph	new	-	1.60967	10.1369	3.97923e-05	6.29752	0.000108476	-
Lama4	new	-	1.65402	5.16307	2.14721e-05	3.12152	0.000108714	-
Tfb1m	new	-	0.782403	3.32065	3.18496e-05	4.24417	0.000108822	-
Cd276	new	-	1.85521	7.68005	2.35402e-05	4.13972	0.000110001	-
Ampd3	new	-	1.83947	5.94308	1.39218e-05	3.23087	0.000110397	-
Usp8	new	-	1.76478	4.13321	5.03799e-05	2.34205	0.000111264	-
Armcx5	new	-	1.38286	3.97914	4.84163e-05	2.87748	0.000113685	-
Pom121	new	-	2.45756	8.08473	3.91683e-06	3.28974	0.000113849	-
Ihpk2	new	-	1.21861	3.909	3.1442e-05	3.20776	0.000116196	-
Ppp3ca	new	-	1.69234	4.91586	2.38407e-05	2.90477	0.000116604	-
Ncoa3	new	-	1.84338	5.66836	1.96814e-05	3.07498	0.000119292	-
Lhfpl2	new	-	1.73956	10.5497	4.26193e-05	6.06459	0.000119575	-
Ccdc80	new	-	1.66692	4.74174	1.14309e-05	2.84462	0.000119954	-
Tspan14	new	-	1.68642	4.85336	1.60858e-05	2.8779	0.000123232	-
Hyou1	new	-	2.15103	7.32145	7.5147e-05	3.4037	0.000123257	-
Ppp2r2a	new	-	1.50607	4.53697	4.27794e-05	3.01246	0.000125463	-
Ccdc21	new	-	1.8102	6.31242	8.47374e-06	3.48714	0.000126479	-
Abca8b	new	-	1.46986	6.91302	1.7902e-05	4.70317	0.000126733	-
Evi1	new	-	2.04808	5.89899	5.0361e-06	2.88026	0.000126763	-
Etv6	new	-	2.45974	7.39601	1.25144e-05	3.00683	0.000126993	-
Nptxr	new	-	2.50375	7.11252	4.18093e-06	2.84075	0.000129561	-
Nat15	new	-	1.74642	5.57293	3.40852e-06	3.19106	0.000130321	-
Tcp11l2	new	-	1.57389	5.27148	4.63562e-06	3.34934	0.000130438	-
Ipo8	new	-	2.41358	6.01667	3.38087e-06	2.49284	0.0001311	-
Wdfy2	new	-	1.84024	15.6672	8.86879e-05	8.51366	0.000131114	-
Gata6	new	-	1.87689	6.19824	3.70298e-05	3.3024	0.000131243	-
Gtf3c4	new	-	1.8957	6.25857	6.29815e-05	3.30145	0.000133233	-
Nipa2	new	-	1.86093	4.80908	3.20089e-06	2.58423	0.000133381	-
Zfp294	new	-	2.0693	7.00701	2.99361e-05	3.38618	0.000133669	-
Rarb	new	-	2.23221	10.9174	4.3024e-05	4.89085	0.000133688	-
Pcnx	new	-	1.69854	5.7901	4.59536e-05	3.40886	0.000134323	-
Calu	new	-	1.30036	2.83694	7.84878e-05	2.18165	0.000134812	-
Pacsin2	new	-	2.18855	5.9152	8.84135e-06	2.70279	0.000139382	-
Stau1	new	-	2.03493	5.0375	5.01117e-06	2.47551	0.000141244	-
Itga8	new	-	1.60441	16.4543	4.73065e-05	10.2557	0.000142476	-
Ift172	new	-	1.53338	4.59835	6.95896e-05	2.99884	0.000145197	-
Ergic1	new	-	1.58142	6.32416	1.10268e-05	3.99903	0.000145225	-
Ier3	new	-	1.3792	4.27356	2.40868e-05	3.09857	0.000145413	-
Tbx15	new	-	1.47066	8.43363	3.45705e-05	5.73458	0.000145526	-
Slc22a23	new	-	2.65033	8.40978	6.45333e-06	3.17311	0.000146443	-
Zfyve9	new	-	1.72985	3.83226	6.74662e-05	2.21537	0.000147416	-
Rnf214	new	-	1.70182	3.80505	4.71721e-06	2.23587	0.000148743	-
Abca8a	new	-	1.67288	5.47163	9.43275e-06	3.27079	0.000150238	-
Stam2	new	-	2.74012	8.82292	2.42151e-05	3.2199	0.000150345	-
Fam129a	new	-	2.11545	8.62655	8.55423e-06	4.07787	0.000150575	-
Epha7	new	-	1.83326	12.4944	1.82871e-05	6.81539	0.000150622	-
Rnf44	new	-	2.59581	8.7718	9.7782e-06	3.37922	0.000151498	-
Osbpl1a	new	-	1.49479	4.21896	5.55778e-06	2.82245	0.0001519	-
Tor2a	new	-	1.11282	6.71742	3.73699e-05	6.03637	0.000153249	-
Fech	new	-	1.35138	3.80508	4.58209e-05	2.8157	0.000153732	-
Plcl1	new	-	1.31228	8.71621	5.17261e-05	6.64201	0.000154465	-
Zfp191	new	-	1.71377	5.67657	4.30038e-05	3.31233	0.000156202	-
Peg3	new	-	1.55863	5.42585	6.79743e-05	3.48117	0.000157139	-
Ppapdc2	new	-	0.964304	5.68565	5.8928e-05	5.89612	0.000159126	-
Ccdc47	new	-	2.01986	4.94407	2.86769e-05	2.44773	0.00015998	-
Ciapin1	new	-	2.14325	4.98693	1.90347e-06	2.32681	0.000161422	-
Zfp41	new	-	1.64013	9.42482	5.12694e-05	5.74637	0.000161433	-
Anp32e	new	-	1.44275	4.70335	8.19514e-05	3.26	0.000163888	-
Arfip1	new	-	1.46712	7.94912	8.65107e-05	5.41817	0.000163937	-
Sptlc2	new	-	1.26638	5.14738	3.7461e-05	4.06464	0.000164097	-
Gatm	new	-	1.42033	4.63066	4.84196e-05	3.26028	0.000165161	-
Eprs	new	-	1.49816	3.72302	5.31748e-05	2.48506	0.00016581	-
Hipk1	new	-	1.62636	8.12983	2.40831e-05	4.99878	0.000166178	-
Klhdc8a	new	-	1.5557	4.28604	2.77111e-05	2.75505	0.000166219	-
Casq2	new	-	1.35465	2.93989	2.38244e-05	2.17022	0.00016833	-
Ptbp1	new	-	2.35698	6.72207	6.35697e-06	2.85199	0.000168767	-
Rasal2	new	-	1.61754	6.51032	9.8119e-05	4.02484	0.000169774	-
Gpr124	new	-	2.44145	9.43026	6.4151e-05	3.86257	0.000171477	-
Ppan	new	-	2.28983	5.22249	1.65121e-06	2.28073	0.000171655	-
Prpf8	new	-	1.88912	6.03648	2.38691e-05	3.19539	0.000171754	-
Smcr7l	new	-	2.15284	7.16408	2.32953e-05	3.32773	0.000172015	-
Snai1	new	-	2.14719	11.149	2.87373e-05	5.19236	0.000178038	-
Ncbp1	new	-	1.76979	4.48821	1.03783e-05	2.53601	0.000178066	-
Mapk9	new	-	1.60497	4.50436	4.32e-05	2.80651	0.000179543	-
Has3	new	-	1.8487	8.96874	6.68178e-05	4.85138	0.000179876	-
Lman1	new	-	1.68715	4.56764	3.79612e-05	2.70731	0.000181123	-
Samd4b	new	-	1.86249	6.5293	2.78937e-05	3.50569	0.000183348	-
Slc22a3	new	-	1.76301	4.59545	1.08863e-05	2.6066	0.000184213	-
Dnajc5	new	-	2.00335	7.0547	7.78433e-06	3.52145	0.000187672	-
Zfp26	new	-	1.4213	12.5758	3.31114e-05	8.84807	0.000192016	-
Atp2a2	new	-	1.88101	5.30665	8.69395e-05	2.82117	0.000194749	-
Icmt	new	-	3.29208	11.7492	2.20476e-06	3.56893	0.000196746	-
Cry2	new	-	1.77936	5.71417	3.26344e-05	3.21137	0.000196764	-
3/8/2009	new	-	1.69713	4.355	5.43719e-05	2.56609	0.000200788	-
Ell2	new	-	2.58348	12.0085	9.74839e-05	4.64819	0.000202084	-
Nav2	new	-	1.52649	10.3721	3.00671e-05	6.79476	0.000207416	-
Tet3	new	-	2.66203	9.80896	3.58576e-06	3.68477	0.0002081	-
Blzf1	new	-	1.29665	3.22175	2.9185e-05	2.48467	0.000208757	-
Atp1b1	new	-	1.89879	4.41113	5.56504e-06	2.32313	0.000209073	-
Casq1	new	-	1.80708	5.11746	2.31982e-06	2.8319	0.000210189	-
Smarcd2	new	-	1.72041	7.50313	8.63317e-05	4.36125	0.000210756	-
Vwf	new	-	1.68447	9.36604	1.95673e-05	5.56023	0.000213516	-
Ugt1a10	new	-	1.05379	3.49992	3.83352e-05	3.32128	0.00021595	-
Ncapg2	new	-	3.43592	10.2038	6.64301e-05	2.96974	0.000219273	-
Arhgef11	new	-	2.36404	6.34057	2.14103e-05	2.68209	0.000219894	-
Yy1	new	-	1.84729	5.41801	7.15123e-05	2.93295	0.000221197	-
Pdk2	new	-	2.13892	6.29018	1.33611e-05	2.94082	0.000221439	-
Zfp518b	new	-	2.65534	10.492	2.73273e-05	3.95128	0.000228988	-
Herpud1	new	-	1.93964	4.94204	7.03939e-05	2.54792	0.000229273	-
Prkra	new	-	1.67303	4.53398	3.54597e-06	2.71004	0.000229452	-
Sf3a1	new	-	1.55426	4.35969	3.52921e-05	2.80499	0.000230022	-
Acox1	new	-	1.77705	4.8755	1.74694e-05	2.74359	0.000231096	-
Alkbh5	new	-	1.80033	5.49336	5.98447e-05	3.0513	0.000232007	-
Ppm1h	new	-	1.88727	13.1042	3.50287e-05	6.94347	0.000232293	-
Fxr1	new	-	1.28114	2.34751	7.32119e-05	1.83236	0.000233241	-
Olfml2a	new	-	1.17631	6.67622	9.96243e-05	5.67557	0.00023475	-
Lama2	new	-	1.32337	4.50159	8.58048e-05	3.40161	0.000234959	-
Fam115a	new	-	2.11489	5.41009	1.25264e-05	2.5581	0.00024353	-
Socs3	new	-	2.78179	11.7578	1.01705e-05	4.2267	0.000243807	-
Tmbim6	new	-	2.02287	4.54104	2.37328e-06	2.24485	0.000244715	-
Pctk2	new	-	2.14632	8.13475	1.50879e-05	3.7901	0.000245026	-
Glud1	new	-	1.68466	3.75092	6.50113e-06	2.22651	0.000246817	-
Zfp142	new	-	2.44126	6.69796	1.12181e-05	2.74365	0.000248663	-
Btrc	new	-	1.93443	5.36073	7.93484e-05	2.77122	0.000249416	-
Stk24	new	-	2.50154	7.22753	9.75644e-06	2.88923	0.000258383	-
Syt11	new	-	1.71904	6.03522	3.01164e-05	3.51081	0.000258707	-
Crlf3	new	-	2.18437	6.08691	6.41787e-05	2.78657	0.000258785	-
Actn1	new	-	2.38777	6.95166	2.69641e-06	2.91136	0.000259167	-
Irgq	new	-	1.96278	5.90847	5.62366e-05	3.01025	0.000262249	-
Arf3	new	-	2.11533	6.73852	4.28411e-05	3.18556	0.000264057	-
Fbxo10	new	-	1.74499	6.0934	8.2378e-05	3.49193	0.000266568	-
Dock8	new	-	2.24154	5.40358	7.90547e-06	2.41065	0.000269078	-
Slc36a1	new	-	2.19565	7.35292	2.84122e-05	3.34886	0.000270832	-
Wipf1	new	-	3.40512	9.83073	7.29429e-06	2.88704	0.000276547	-
Cerk	new	-	2.4802	6.94857	1.17856e-05	2.80162	0.000277879	-
Entpd6	new	-	2.50279	7.56065	8.29268e-06	3.02089	0.000278453	-
Dbt	new	-	1.58874	4.32125	3.42718e-05	2.71993	0.000279593	-
Atxn2	new	-	1.7793	4.85865	5.05462e-05	2.73066	0.000286061	-
Pphln1	new	-	1.29088	5.80133	5.66152e-05	4.49408	0.000291844	-
Mll1	new	-	1.86158	5.16905	8.8605e-05	2.7767	0.000296511	-
Wdr45l	new	-	1.54299	3.44106	3.35889e-05	2.23012	0.000306867	-
Atp10a	new	-	2.58821	21.2305	1.01153e-06	8.20278	0.00031271	-
Man1b1	new	-	2.09463	4.697	5.54504e-06	2.2424	0.000316465	-
Wipf2	new	-	1.52586	6.3352	6.54895e-05	4.15188	0.000320612	-
Klhl7	new	-	1.29921	4.0144	4.36684e-05	3.08987	0.000321701	-
Hist1h1d	new	-	1.37269	15.8312	3.30086e-06	11.533	0.000324416	-
Abca5	new	-	3.56548	16.9619	4.59197e-05	4.75726	0.000325457	-
Traf3	new	-	2.15012	6.85187	8.9511e-05	3.18674	0.000327497	-
Hccs	new	-	1.31025	3.38721	2.57155e-05	2.58517	0.000327628	-
Tmem49	new	-	1.28634	2.07967	9.01018e-06	1.61673	0.000332955	-
Klhl2	new	-	2.07401	9.47912	9.6165e-05	4.57044	0.000333334	-
Polr3a	new	-	1.37406	4.56274	7.52895e-05	3.32063	0.000338467	-
Pxdn	new	-	2.23612	6.26105	5.67022e-05	2.79996	0.000341025	-
Tdrd3	new	-	1.46113	3.86333	5.03799e-05	2.64407	0.000346328	-
Zfp507	new	-	2.9287	7.90821	5.3438e-06	2.70025	0.000354828	-
Mbtd1	new	-	2.06397	7.13132	1.55837e-05	3.45515	0.000355973	-
Zbtb46	new	-	2.05794	6.1748	1.80667e-05	3.00048	0.000358429	-
Asap2	new	-	1.91913	5.38737	5.46878e-05	2.8072	0.00035853	-
Gnai1	new	-	1.55899	7.08331	2.77364e-05	4.54353	0.000362532	-
Tpp1	new	-	1.84569	5.19262	6.11304e-05	2.81338	0.000364454	-
Ikbkg	new	-	1.80056	5.00629	4.66829e-05	2.7804	0.00036721	-
Pbx1	new	-	1.60842	4.59264	4.78744e-05	2.85538	0.000368543	-
Raver1	new	-	2.73084	7.65	6.11293e-06	2.80134	0.00037249	-
Ank3	new	-	1.69758	4.58025	9.09016e-05	2.6981	0.000377632	-
Man1c1	new	-	2.08916	6.01614	1.49921e-05	2.8797	0.0003803	-
Kctd10	new	-	2.30966	5.71768	1.35251e-05	2.47555	0.000385975	-
Arhgef18	new	-	2.53548	7.09152	4.25472e-05	2.79691	0.000386094	-
Tcfe3	new	-	2.33693	8.17159	6.75865e-06	3.49672	0.000388752	-
Samd4	new	-	2.32904	6.50222	9.33473e-06	2.7918	0.000393929	-
Mapk14	new	-	1.63007	3.99838	5.93994e-05	2.45289	0.000394773	-
Lrrc41	new	-	2.228	5.47271	6.96256e-06	2.45633	0.000398334	-
Dolpp1	new	-	2.12152	7.81246	1.82853e-05	3.68248	0.000405866	-
Jmjd1a	new	-	2.11095	5.16085	1.47432e-05	2.4448	0.000406697	-
Sh3pxd2b	new	-	2.6241	7.35271	2.01552e-05	2.80199	0.000407198	-
Ppap2b	new	-	1.81375	4.6593	2.07182e-05	2.56887	0.000416997	-
Col6a3	new	-	2.08173	7.12748	3.56653e-05	3.42382	0.000417499	-
Pygl	new	-	1.53001	4.13777	6.46869e-05	2.7044	0.000420601	-
Ap1b1	new	-	2.26368	6.01023	6.74712e-06	2.65507	0.000425768	-
Srpk1	new	-	2.0321	5.50863	1.92846e-05	2.71081	0.000435119	-
Smap1	new	-	2.3682	6.05199	2.36421e-05	2.55552	0.000436449	-
Lass2	new	-	1.64281	3.53138	4.49679e-05	2.1496	0.000440499	-
Gtlf3b	new	-	2.57396	6.921	3.84824e-06	2.68885	0.000444267	-
Homer1	new	-	2.08409	6.08812	8.99529e-05	2.92123	0.000465288	-
Smyd5	new	-	1.70107	5.34681	7.61498e-05	3.14321	0.000466797	-
Ide	new	-	1.90407	5.36425	4.03431e-05	2.81726	0.000474241	-
Xrn2	new	-	1.53883	3.68734	3.01126e-05	2.3962	0.000476497	-
Arrb1	new	-	2.24098	6.50585	6.67307e-05	2.90313	0.000479857	-
Timp3	new	-	1.73276	4.09982	4.33761e-05	2.36607	0.000485143	-
Col12a1	new	-	4.46878	26.6253	7.00939e-05	5.95807	0.000492169	-
Capzb	new	-	1.59778	3.31517	8.77835e-06	2.07486	0.000498497	-
Rcan2	new	-	1.69889	3.61427	9.52993e-05	2.12743	0.000502922	-
Cugbp2	new	-	1.83166	9.27414	2.65008e-05	5.06325	0.000503142	-
Mccc2	new	-	2.02757	4.97295	7.73454e-06	2.45267	0.00051079	-
Pkp2	new	-	1.42266	2.73958	8.49066e-05	1.92567	0.000511975	-
Skp2	new	-	2.39426	20.2198	5.61002e-05	8.4451	0.000513945	-
Tfrc	new	-	1.29086	5.60782	8.67424e-05	4.34424	0.000523652	-
Myo18b	new	-	2.37451	6.69587	6.95225e-05	2.8199	0.000526086	-
Nr1d1	new	-	1.96116	5.56468	6.90085e-05	2.83744	0.000526626	-
Pprc1	new	-	2.26468	6.00636	1.35041e-05	2.65219	0.000529725	-
Kptn	new	-	1.71545	4.11294	7.97045e-06	2.39759	0.000535341	-
Ky	new	-	2.68516	8.4528	2.68028e-06	3.14797	0.000536984	-
Slc20a2	new	-	1.78113	4.71145	3.3811e-05	2.6452	0.000539689	-
Wbp2	new	-	2.30342	6.56656	4.52124e-06	2.85079	0.000540024	-
Mettl7a1	new	-	1.40309	2.34502	8.2303e-05	1.67133	0.000541108	-
Zkscan17	new	-	1.95602	5.18366	9.84671e-05	2.65011	0.000541785	-
Pon2	new	-	1.23475	3.78527	7.5864e-05	3.06561	0.000545083	-
Erbb3	new	-	2.59368	6.78301	2.18988e-05	2.61521	0.000557061	-
Wdr68	new	-	2.8654	8.73034	2.77965e-05	3.04681	0.000560673	-
Lrrc33	new	-	2.00775	6.46701	7.77526e-06	3.22102	0.000563578	-
Adrbk1	new	-	1.52991	3.47855	9.35986e-05	2.27369	0.000564115	-
Rffl	new	-	2.06041	8.39138	7.05735e-05	4.07267	0.000574432	-
Htra3	new	-	2.1186	5.95832	1.56051e-05	2.81239	0.000586834	-
Mylk3	new	-	1.86961	4.2151	5.58692e-05	2.25453	0.00060501	-
Lmo7	new	-	1.94222	4.73787	5.87478e-05	2.43941	0.000605816	-
Pygo2	new	-	2.05311	5.16882	9.51993e-05	2.51756	0.000606803	-
Ell	new	-	2.72164	7.37663	1.31213e-05	2.71036	0.00061351	-
Gatad2b	new	-	2.48887	8.02544	3.47586e-06	3.22453	0.000615899	-
Fam76b	new	-	1.58666	4.8564	1.47838e-05	3.06077	0.000622505	-
Bptf	new	-	2.19784	5.99132	3.64578e-05	2.726	0.000624384	-
Cdgap	new	-	1.99341	5.77418	8.13931e-05	2.89664	0.000628093	-
Pxk	new	-	1.89869	5.28541	4.16361e-05	2.78371	0.000629101	-
Qars	new	-	1.50857	3.3317	7.75839e-05	2.20851	0.000637854	-
Dusp3	new	-	1.89113	3.86054	1.62605e-05	2.04139	0.000642313	-
Plekhm1	new	-	2.32809	6.6141	5.01135e-05	2.841	0.00064876	-
Myo1e	new	-	2.13432	5.45052	3.722e-05	2.55375	0.000662101	-
Gpm6b	new	-	2.14653	6.48516	3.88669e-05	3.02123	0.000671421	-
Ppp1r3d	new	-	2.33723	6.44394	1.0972e-05	2.75709	0.000673984	-
Ap1m1	new	-	1.79707	4.20163	7.09226e-05	2.33804	0.000675594	-
Kctd5	new	-	2.46226	6.89509	1.67435e-06	2.80031	0.000681184	-
Gats	new	-	1.89828	7.06602	4.86437e-05	3.72233	0.000693543	-
Alpk2	new	-	1.81994	5.51252	8.27056e-05	3.02895	0.000699527	-
Nope	new	-	2.26895	8.45695	8.17268e-05	3.72726	0.000712816	-
Gtf2i	new	-	1.95727	5.04433	4.55925e-05	2.57723	0.000719727	-
Parp1	new	-	1.94198	5.10339	4.56308e-05	2.62793	0.00073016	-
Rere	new	-	2.25329	6.53607	7.09822e-05	2.90068	0.000743753	-
Copg	new	-	1.9428	3.95489	3.08237e-05	2.03567	0.000755987	-
Coq10b	new	-	2.09026	5.30401	4.99132e-06	2.53749	0.000772016	-
Nid1	new	-	2.14417	5.64733	3.19926e-05	2.63381	0.000781876	-
Eln	new	-	3.11156	15.1426	2.05736e-05	4.86656	0.00079075	-
Stard13	new	-	1.99673	5.58718	4.53621e-05	2.79817	0.000794849	-
Serpinf1	new	-	1.33338	4.48041	3.89717e-05	3.36019	0.000801342	-
Scfd2	new	-	3.03738	6.75218	6.51558e-06	2.22303	0.000808285	-
Acly	new	-	2.25493	5.8359	3.18954e-05	2.58806	0.00081331	-
Kank1	new	-	2.06313	5.94048	6.74987e-05	2.87936	0.000832166	-
Gbf1	new	-	2.41028	6.54802	1.49025e-05	2.71671	0.000832612	-
Ube2e3	new	-	1.52054	3.82707	8.91108e-05	2.51691	0.000833071	-
Ebf3	new	-	1.9713	5.0928	2.04143e-05	2.58347	0.000846223	-
Rg9mtd3	new	-	1.83095	6.5378	2.63783e-06	3.57071	0.000862644	-
Papd1	new	-	1.43631	3.46093	2.9554e-05	2.40959	0.000862744	-
Man2b1	new	-	1.99169	5.4285	7.0643e-05	2.72558	0.000875294	-
Actr1a	new	-	2.04601	4.62399	2.34236e-05	2.26	0.00089016	-
Ndel1	new	-	1.97313	4.38839	8.03627e-05	2.22407	0.000895692	-
Mms19	new	-	1.96484	4.7718	1.92542e-05	2.4286	0.000902058	-
Atp5a1	new	-	1.62126	3.27369	5.0643e-05	2.01922	0.000905858	-
Dcun1d2	new	-	1.68872	3.32482	7.15238e-05	1.96884	0.000915766	-
Mycn	new	-	2.03588	11.0797	6.18223e-05	5.44221	0.000916815	-
Ube2z	new	-	1.77689	3.97781	7.65862e-05	2.23864	0.000918617	-
Bcl2	new	-	2.85394	7.83495	1.88844e-06	2.74531	0.000952289	-
Msh6	new	-	2.7294	6.89734	9.9767e-05	2.52705	0.000983442	-
Nrf1	new	-	2.64023	4.97692	5.23644e-06	1.88503	0.00104785	-
Yif1b	new	-	1.60901	3.90558	3.05388e-05	2.42732	0.00104973	-
Zfp395	new	-	2.81524	7.80456	5.28078e-05	2.77225	0.00106397	-
Taf8	new	-	2.25054	5.44115	4.71518e-05	2.41771	0.00107412	-
Ankra2	new	-	1.70149	5.23	3.35568e-05	3.07377	0.00108391	-
Dffa	new	-	1.77961	5.04396	8.54358e-05	2.8343	0.00109722	-
Zfp687	new	-	2.6379	6.59964	5.74395e-05	2.50185	0.00111962	-
Lsm14b	new	-	1.97385	4.89808	4.63364e-05	2.48148	0.00113148	-
Rbpms2	new	-	1.96268	4.89603	5.721e-05	2.49456	0.00114614	-
Hus1	new	-	2.32362	7.36274	7.25655e-05	3.16865	0.00115017	-
Eif3eip	new	-	1.7568	3.169	3.03998e-06	1.80385	0.00116868	-
Krt222	new	-	1.34697	3.36323	2.39702e-05	2.49688	0.0011874	-
Add1	new	-	2.10155	5.17605	6.01841e-05	2.46297	0.0011999	-
Nup214	new	-	2.21287	5.96294	6.14436e-05	2.69466	0.00124319	-
Aldh1l2	new	-	2.47792	6.43237	1.26894e-05	2.59588	0.00124414	-
Synm	new	-	1.76797	4.98537	8.60898e-05	2.81982	0.00125615	-
Hcn4	new	-	2.50823	7.12097	4.32368e-05	2.83904	0.00127778	-
Apcdd1	new	-	2.81747	18.0665	4.10648e-05	6.41232	0.00129382	-
Snx17	new	-	2.18176	4.97892	7.40025e-06	2.28207	0.00130823	-
Trim63	new	-	1.73742	3.46449	3.23383e-05	1.99404	0.00133463	-
Abcg1	new	-	2.47424	6.54672	5.46986e-05	2.64595	0.00133474	-
Ar	new	-	1.94484	8.61169	7.07927e-05	4.42797	0.00134123	-
Nup133	new	-	1.93718	5.30847	7.58625e-05	2.74031	0.00134617	-
Pla2g4e	new	-	1.93412	6.77393	6.61472e-05	3.50233	0.00138051	-
Ezr	new	-	2.54263	6.72025	1.21111e-05	2.64303	0.0014088	-
Synpo2l	new	-	2.07867	5.25609	8.05036e-05	2.52858	0.00142872	-
Ddhd1	new	-	2.22655	5.95933	5.6591e-05	2.67649	0.00144527	-
Cald1	new	-	2.09215	4.32221	1.61887e-05	2.06592	0.00150201	-
Ip6k3	new	-	2.58771	5.12791	2.36906e-05	1.98164	0.00151374	-
Lrrc8b	new	-	3.04348	12.6272	9.49865e-05	4.14893	0.00156327	-
Anxa7	new	-	2.08364	3.96933	5.53387e-05	1.905	0.00156594	-
Mtmr14	new	-	2.328	5.23655	5.0777e-05	2.24938	0.00159675	-
Paqr9	new	-	2.15321	5.95355	3.01895e-05	2.76497	0.00161274	-
Sf3a3	new	-	1.97551	4.72665	9.61562e-05	2.39262	0.00163428	-
Sorl1	new	-	1.96503	6.35718	7.08537e-05	3.23515	0.00164856	-
Angptl2	new	-	1.97171	5.0082	8.33971e-05	2.54003	0.00166686	-
Snap23	new	-	1.72727	4.37052	8.18038e-05	2.53031	0.00167644	-
Smtnl2	new	-	2.01257	4.20538	1.83532e-05	2.08956	0.00173507	-
Cherp	new	-	2.53381	5.79219	1.74869e-05	2.28596	0.00176275	-
Ctsa	new	-	1.69419	3.30258	3.40958e-05	1.94936	0.00177932	-
Pgm5	new	-	2.44749	6.45214	3.06043e-05	2.63623	0.00179465	-
Mknk2	new	-	2.15172	5.3912	6.68751e-05	2.50553	0.00185259	-
Znrf3	new	-	2.62653	14.3635	6.4884e-05	5.46862	0.00189237	-
Pmp22	new	-	1.66997	3.18554	4.75051e-05	1.90754	0.00192833	-
Stat5b	new	-	2.87668	6.32746	2.17681e-06	2.19957	0.00194496	-
Zfp608	new	-	2.83376	7.42036	1.15475e-05	2.61856	0.00195167	-
P2rx4	new	-	3.29038	7.09294	5.77245e-05	2.15566	0.00197809	-
Zfp385b	new	-	3.4798	15.1044	1.98397e-05	4.3406	0.00201742	-
Pex1	new	-	2.69748	6.42863	9.50171e-05	2.3832	0.00204096	-
Tmem101	new	-	2.32385	5.19988	3.46876e-06	2.23761	0.00212935	-
Dhx30	new	-	2.05304	4.85804	7.608e-05	2.36627	0.00218353	-
Vat1	new	-	2.12912	5.13917	6.43745e-05	2.41375	0.00227468	-
Rab40c	new	-	1.76008	4.74006	5.38942e-05	2.6931	0.00228943	-
Cap2	new	-	1.73879	3.49176	3.89337e-05	2.00816	0.00229091	-
Cdk8	new	-	2.93379	8.3137	8.26754e-05	2.83377	0.00236065	-
Fam109b	new	-	1.83381	14.7686	9.33759e-05	8.05351	0.00242396	-
Akap13	new	-	1.62893	7.17203	3.06276e-05	4.4029	0.00243237	-
Pcdhga2	new	-	2.66238	5.9597	9.58686e-05	2.23849	0.00243983	-
Plekhb2	new	-	2.05544	5.56478	9.51426e-05	2.70734	0.00245588	-
Ncald	new	-	1.90931	5.26852	4.50373e-05	2.75938	0.00246633	-
Zfp607	new	-	1.49508	5.74958	1.4501e-05	3.84566	0.00251285	-
Plxna1	new	-	2.61653	6.87269	6.95078e-05	2.62664	0.00251603	-
Tsku	new	-	1.96782	10.4962	8.77512e-05	5.33392	0.00259076	-
Cdipt	new	-	1.69197	3.51612	8.6512e-05	2.07812	0.00259534	-
Maged1	new	-	2.34717	5.33254	9.44847e-06	2.2719	0.00263117	-
Ifrd1	new	-	1.87509	4.52253	6.54374e-05	2.4119	0.00265127	-
Ndrg1	new	-	2.00731	3.99395	8.68902e-05	1.9897	0.00276403	-
Mef2d	new	-	2.45118	5.65641	5.81544e-05	2.30763	0.00276619	-
Xpnpep1	new	-	2.24269	4.54764	1.61238e-05	2.02776	0.00285748	-
Cyb5r3	new	-	2.52364	4.90146	9.16654e-06	1.94222	0.0028603	-
Bscl2	new	-	1.89378	4.35748	1.34657e-05	2.30094	0.00288054	-
Exosc10	new	-	1.94642	4.09497	8.89232e-05	2.10385	0.00297901	-
Ccnf	new	-	1.74759	14.6949	9.91809e-05	8.40865	0.00302871	-
Iqgap1	new	-	2.53266	6.09293	8.08512e-05	2.40574	0.0030831	-
Bahd1	new	-	2.0303	5.56977	6.33525e-05	2.74332	0.00309384	-
Igsf9b	new	-	3.26149	19.222	5.12621e-05	5.89363	0.00311833	-
Csf2rb	new	-	2.29237	13.1412	4.26854e-05	5.73258	0.00313448	-
Setd8	new	-	1.59101	2.60758	6.56815e-05	1.63895	0.00321318	-
Slc25a25	new	-	2.9196	9.03356	3.61633e-05	3.09411	0.0032455	-
Zyx	new	-	2.65337	5.60976	2.52105e-05	2.1142	0.00328853	-
Ap2a1	new	-	2.61132	6.12018	1.58393e-05	2.34371	0.00342796	-
Sulf2	new	-	2.21266	5.44244	5.98987e-05	2.45968	0.00346527	-
Vps37c	new	-	2.43767	6.48588	6.82834e-05	2.66069	0.00349213	-
Zer1	new	-	2.66369	6.97637	6.14372e-05	2.61906	0.00352292	-
Gys1	new	-	2.42809	5.60612	2.56969e-05	2.30886	0.00365669	-
Slc1a4	new	-	2.41895	6.97254	7.87681e-05	2.88246	0.0037494	-
Laptm5	new	-	2.45683	6.23434	8.19877e-05	2.53755	0.00378533	-
Cope	new	-	1.64544	2.73795	6.25029e-06	1.66396	0.00382281	-
Bsdc1	new	-	1.95103	4.44863	8.86184e-05	2.28015	0.00382405	-
Gart	new	-	2.05784	5.05172	1.32539e-05	2.45487	0.00383911	-
Serpina3n	new	-	3.47895	6.98152	1.88269e-05	2.00679	0.00399481	-
Fut11	new	-	1.44357	3.89332	5.88978e-05	2.69701	0.00399802	-
Mon1b	new	-	2.93956	6.04367	8.19393e-05	2.05598	0.00422767	-
Nisch	new	-	2.78392	5.86141	2.2479e-05	2.10545	0.00437464	-
Plcb1	new	-	1.94286	7.26655	7.23593e-05	3.74014	0.00458209	-
Usp20	new	-	2.65617	5.85658	5.79566e-05	2.2049	0.00523683	-
Frap1	new	-	2.37086	5.32417	9.80133e-05	2.24567	0.0057274	-
Napg	new	-	1.93428	3.63064	6.17785e-05	1.877	0.00575871	-
Stxbp1	new	-	2.71376	6.35689	9.31371e-05	2.34247	0.00601115	-
Smarca4	new	-	2.40033	5.07105	9.34553e-05	2.11265	0.00610522	-
Pan2	new	-	2.20591	4.1641	6.85118e-05	1.8877	0.0061596	-
Magee1	new	-	3.68874	10.109	8.62382e-05	2.7405	0.00655231	-
H2afx	new	-	2.10702	6.36268	3.43331e-05	3.01975	0.00688066	-
Jmjd3	new	-	2.92149	6.40393	9.50355e-05	2.19201	0.00709227	-
Spon1	new	-	2.59313	5.17688	1.98933e-05	1.99638	0.00760456	-
Pgam2	new	-	1.80999	2.73128	6.87627e-06	1.509	0.00833179	-
Galntl1	new	-	3.19177	6.92425	8.11206e-05	2.16941	0.0085848	-
Sqle	new	-	1.15964	6.41044	1.13293e-05	5.52794	0.00913977	-
Saps1	new	-	2.77561	5.50842	3.0993e-05	1.98458	0.00915311	-
Hsdl1	new	-	2.36916	4.51493	2.57347e-05	1.90571	0.00991347	-
Sp2	new	-	3.40771	8.57725	6.03658e-05	2.51701	0.0104524	-
Nfam1	new	-	3.58761	6.66037	1.83441e-05	1.85649	0.0119829	-
Cd81	new	-	1.61019	2.33339	5.92799e-05	1.44914	0.0132119	-
Pdlim1	new	-	1.96997	3.5586	4.28046e-05	1.80642	0.0139784	-
Mgat3	new	-	3.48931	8.54769	7.02559e-05	2.44968	0.0148075	-
Atg16l1	new	-	2.25892	3.84923	6.19686e-05	1.70401	0.0148133	-
Ppp2r1a	new	-	2.26174	4.02692	9.58126e-05	1.78045	0.0151031	-
Lasp1	new	-	2.63023	4.65558	3.83874e-05	1.77003	0.0157509	-
Prps1	new	-	1.9964	3.35106	8.86743e-05	1.67855	0.0177495	-
Fbxo25	new	-	1.84056	3.13385	2.9592e-05	1.70266	0.0198415	-
Atf6b	new	-	2.24236	3.61958	5.72098e-05	1.61418	0.0221629	-
Dpp3	new	-	2.34851	4.1699	8.03857e-05	1.77555	0.0232842	-
Erbb2	new	-	3.54336	7.68576	7.71424e-05	2.16906	0.0248417	-
Spry2	new	-	2.1426	3.3806	9.37262e-05	1.5778	0.0271629	-
Rbm19	new	-	2.54341	4.2594	5.33354e-05	1.67468	0.028307	-
Zfp367	new	-	3.94444	7.44837	6.644e-05	1.88832	0.0356287	-
Kat5	new	-	2.18514	2.98547	3.29112e-05	1.36626	0.0375238	-
Paqr3	new	-	7.91506	26.2806	3.39062e-05	3.32033	0.0472595	-
Fbxl2	new	-	1.09687	9.97147	6.49076e-05	9.09085	0.0520444	-
Dagla	new	-	5.49941	11.1578	1.55407e-05	2.02891	0.0582028	-
Mtch1	new	-	1.94606	2.63394	5.34686e-05	1.35347	0.0789372	-
Perld1	new	-	3.69701	5.46362	2.55827e-05	1.47785	0.0842724	-
Ube2e2	new	-	3.39059	5.30003	3.63751e-05	1.56316	0.0881043	-
Slc1a5	new	-	3.01847	4.91247	8.28592e-05	1.62747	0.116332	-
Kcna6	new	-	4.9787	8.50925	7.91197e-05	1.70913	0.213093	-
Smu1	new	-	2.14603	2.71449	2.48466e-05	1.26489	0.220174	-
Maged2	new	-	2.459	2.88382	9.54199e-05	1.17276	0.437489	-
Bcl2l11	new	+	1.41582	11.7405	8.94222e-05	8.29239	0.000802999	-
Adm	new	+	1.06914	5.93531	1.60363e-05	5.5515	0.000221639	-
Psen1	new	+	1.38296	4.20588	7.64685e-05	3.04122	0.000175059	-
Art1	new	+	1.34437	3.46846	2.18433e-05	2.57999	0.000198473	-
Akap6	Hyper	+	1.47645	5.55701	1.81097e-05	3.76377	1.15676e-05	-
Cyp1b1	new	+	1.36757	9.3703	2.03572e-05	6.85177	0.000129848	-
Pnkd	new	+	1.2257	3.05988	3.3425e-05	2.49643	0.00210321	-
Mxi1	new	+	1.1087	2.3802	8.4741e-05	2.14684	0.000144493	-
Rhoq	Hyper	+	1.49656	5.72359	1.48046e-05	3.8245	8.94315e-06	-
Pdia4	Hyper	+	1.44727	4.06701	8.18659e-05	2.81013	2.21531e-05	-
Lace1	Hyper	+	1.42933	3.67938	2.44731e-05	2.5742	1.70366e-05	-
