# Supplementary material for: m6A modification promotes miR-133a repression during cardiac development and hypertrophy via IGF2BP2
Source: Cell Death Discov. 2021 Jun 26;7:157. doi: 10.1038/s41420-021-00552-7 (PMC8257704; doi:10.1038/s41420-021-00552-7)
Supplement: Supplementary file 11 — Supplementary Table 3 [file 41420_2021_552_MOESM11_ESM.xlsx]

## Sheet: Sheet1
Gene symbol	miR133	m6A motif	499 RISC/ntg	499 RISC-score	p-value(499RISC-score)	ntg RISC-score	p-value(ntgRISC-score)	IGF2BP2 binding
Cbfa2t3	new	+	2.27647	6.42001	8.42043e-05	2.82016	0.0298421	+
Slc38a7	new	+	1.8886	3.19307	3.41356e-09	1.69071	0.00721737	+
Tbc1d22b	new	+	1.46574	3.13348	1.34374e-05	2.13782	0.0010642	+
Nrbf2	new	+	1.40721	2.87912	3.29423e-05	2.04598	0.00380917	+
Slc15a4	new	+	1.81821	2.77312	6.37103e-05	1.52519	0.0790637	+
Dexi	new	+	1.37881	2.63286	2.46855e-07	1.90951	0.00776122	+
Marveld1	new	+	1.74292	2.56085	1.66258e-05	1.46929	0.0406123	+
Elof1	new	+	1.52984	2.25159	3.35707e-05	1.47178	0.0595732	+
Ndrg3	new	+	1.92561	2.17654	9.60133e-05	1.13031	0.631824	+
Ldb1	new	+	1.52374	2.16483	5.12625e-06	1.42073	0.0353686	+
Txnl4b	new	+	1.4867	2.08206	3.85761e-05	1.40046	0.113096	+
Slc25a23	new	+	1.0405	2.02971	3.66551e-05	1.9507	0.00105798	+
Tshz1	high	+	1.66669	6.27264	2.65938e-05	3.76353	4.81024e-05	+
Phf12	high	+	1.32901	2.78107	2.21095e-06	2.09258	2.52901e-05	+
Slc25a1	new	-	1.51079	6.10697	1.873e-06	4.04223	0.00227742	+
Entpd7	new	-	1.02496	5.58861	8.53251e-05	5.4525	0.00163827	+
Fbn2	new	-	0.912123	4.76575	1.73622e-05	5.2249	0.00197339	+
Adcy1	new	-	0.675766	4.75155	4.31575e-06	7.03135	0.0563692	+
Brpf3	new	-	1.68891	4.5043	3.22011e-05	2.66699	0.00604464	+
Cux2	new	-	2.11998	4.23726	6.74607e-08	1.99873	0.0183814	+
Prmt6	new	-	2.02344	3.96426	5.62637e-05	1.95917	0.0759585	+
Hunk	new	-	0.779961	3.69013	3.89287e-07	4.73117	0.00112257	+
Ldlrad3	new	-	1.41116	3.57331	1.03288e-05	2.53218	0.0230974	+
B3galtl	new	-	1.52802	3.54152	5.74569e-05	2.31772	0.0334038	+
Rara	new	-	1.47861	3.4908	2.36156e-05	2.36086	0.00102703	+
Ube2l6	new	-	1.81475	3.36631	6.36791e-06	1.85497	0.0379579	+
Chst14	new	-	1.58108	3.19602	6.0165e-06	2.02142	0.00598724	+
Arhgap23	new	-	1.46829	3.04624	8.01142e-06	2.07468	0.00242162	+
Mlh1	new	-	1.92655	3.02724	5.3175e-05	1.57133	0.113768	+
Htt	new	-	1.38287	2.57322	5.79909e-06	1.86078	0.00435315	+
Maz	new	-	1.48403	2.45414	1.11795e-06	1.6537	0.00594998	+
Pja1	new	-	1.52226	2.35352	9.4692e-08	1.54607	0.00148298	+
Map4k4	new	-	1.17561	2.28007	3.75348e-06	1.93947	0.00115335	+
Sipa1	new	-	1.47553	2.27249	2.96163e-05	1.54012	0.0142363	+
Zfp335	new	-	1.32961	2.25212	5.75033e-05	1.69382	0.00166878	+
Pias3	new	-	1.7247	2.16362	7.79125e-06	1.25449	0.259764	+
Med16	new	-	1.66096	2.16275	2.383e-05	1.30211	0.174247	+
Znrf1	new	-	1.33054	2.12726	1.17672e-05	1.5988	0.00534536	+
Zdhhc7	new	-	1.83678	2.0965	2.11376e-05	1.1414	0.472767	+
Mar8	new	-	1.15565	2.02566	4.69417e-05	1.75283	0.00161244	+
Abhd5	new	-	1.28479	2.00823	6.24392e-05	1.56308	0.0040791	+
Hif1an	high	-	1.59774	5.15076	2.60613e-06	3.22377	2.79735e-07	+
Eif4b	high	-	1.46311	3.1424	1.84747e-07	2.14775	1.9985e-06	+
Csdc2	high	-	1.46028	2.9441	2.89416e-10	2.01612	1.18931e-05	+
Tbc1d13	high	-	1.44704	3.44652	2.43626e-06	2.38178	1.33075e-05	+
Mll2	high	-	1.38529	4.2848	3.01926e-10	3.09306	3.86262e-10	+
Nacc1	high	-	1.38441	3.0814	4.75103e-07	2.22579	2.03442e-06	+
Ube2g2	high	-	1.37133	2.81506	2.42074e-05	2.05279	5.25678e-05	+
Rab5c	high	-	1.37051	3.63819	1.68497e-09	2.65462	2.49738e-09	+
Pfkl	high	-	1.35641	2.8345	4.60003e-07	2.08971	6.11897e-10	+
Hist2h3b	new	+	4.31342	20.2968	6.3529e-06	4.7055	0.0595452	-
Hist2h3c1	new	+	1.67691	6.12533	1.85013e-05	3.65275	0.00398194	-
Obscn	new	+	2.35275	5.45034	1.33519e-06	2.31658	0.05568	-
Vasn	new	+	1.43784	5.41687	2.85457e-05	3.76737	0.00160192	-
Lsm11	new	+	1.7929	5.05665	8.7829e-05	2.82037	0.0132592	-
Cables1	new	+	1.5013	4.95684	7.24048e-06	3.30169	0.00130802	-
Irx5	new	+	1.85535	4.30691	2.79131e-07	2.32135	0.0164467	-
Itga3	new	+	1.35712	4.27219	6.39978e-06	3.14798	0.00137381	-
Rab3d	new	+	2.66227	4.13804	8.70515e-06	1.55433	0.1283	-
Lrp3	new	+	1.7516	4.05889	2.79433e-06	2.31725	0.00425493	-
Wscd1	new	+	1.58128	3.83143	1.32992e-05	2.42299	0.00462715	-
Map3k11	new	+	1.56511	3.72716	4.9549e-06	2.38141	0.00112336	-
Map3k10	new	+	2.06512	3.72267	3.00451e-06	1.80264	0.0577798	-
Zfpm1	new	+	1.89936	3.54379	2.32702e-06	1.86578	0.00912795	-
Abtb1	new	+	1.69156	3.52446	2.53584e-05	2.08356	0.00360579	-
Ing5	new	+	1.72174	3.454	1.85314e-06	2.00611	0.00893711	-
Cln8	new	+	1.4827	3.38579	9.04442e-05	2.28353	0.00456857	-
Trex1	new	+	1.77026	3.37833	7.43349e-06	1.90838	0.0142262	-
Pacs2	new	+	1.93529	3.32772	2.74134e-07	1.71949	0.00766219	-
Zbtb22	new	+	2.13629	3.32276	6.57265e-06	1.55539	0.0501206	-
Plekhh3	new	+	2.06027	3.29202	5.43544e-06	1.59786	0.0281929	-
Fam109a	new	+	1.4039	3.2699	2.09645e-05	2.32915	0.00226941	-
Ddit4	new	+	1.13571	3.24876	6.72501e-05	2.86055	0.00118311	-
Trib1	new	+	1.21481	3.19965	7.38923e-05	2.63386	0.00160113	-
Zbtb2	new	+	1.66164	3.18426	6.44955e-06	1.91633	0.00839431	-
Agap2	new	+	1.60795	3.16188	8.77394e-06	1.96641	0.0296655	-
Lrp5	new	+	1.43502	3.1391	1.19114e-06	2.1875	0.00119014	-
Zfp467	new	+	1.88581	3.03932	6.97842e-05	1.61168	0.0650985	-
Polh	new	+	-2.8768	3.03002	5.1753e-05	-1.05326	0.875046	-
Ppp1r16a	new	+	1.94497	3.0167	3.25739e-05	1.55103	0.0723334	-
Sufu	new	+	1.1058	2.95295	8.26479e-05	2.67043	0.00220669	-
C1qtnf1	new	+	1.35836	2.92843	5.12849e-06	2.15586	0.00149902	-
Notch4	new	+	1.78039	2.89556	2.90239e-08	1.62636	0.00209659	-
Dbndd2	new	+	-2.61211	2.77625	7.99876e-05	-1.06284	0.85104	-
Tmem115	new	+	1.64056	2.76736	6.09962e-05	1.68684	0.036323	-
Mtmr12	new	+	1.14128	2.70909	6.94916e-05	2.37372	0.00194318	-
Man1a2	new	+	1.19031	2.70628	4.44362e-05	2.27359	0.00111349	-
Agpat2	new	+	1.55637	2.6915	6.25334e-06	1.72934	0.00207534	-
Arl4d	new	+	1.99587	2.68025	4.44052e-06	1.3429	0.0659238	-
Nr4a1	new	+	1.16065	2.67626	8.95276e-05	2.30582	0.00597313	-
Vps18	new	+	1.51109	2.55744	2.34746e-05	1.69245	0.0385047	-
Arhgdia	new	+	1.50902	2.53827	6.5146e-08	1.68207	0.00138093	-
Neu3	new	+	1.36269	2.53057	9.86833e-05	1.85704	0.0146283	-
Sephs2	new	+	1.47559	2.52758	7.92597e-06	1.71293	0.0101699	-
Ppp1r9b	new	+	1.38078	2.52136	4.77738e-07	1.82604	0.0058637	-
Ppard	new	+	1.50384	2.51941	3.73539e-06	1.67532	0.00999849	-
Mrps2	new	+	1.50405	2.51549	4.76093e-05	1.67248	0.00265696	-
Tubg1	new	+	1.75026	2.44188	3.94298e-06	1.39515	0.0453553	-
Gba2	new	+	1.27928	2.42012	4.95013e-06	1.89179	0.00404015	-
Pnmal2	new	+	1.79741	2.40894	6.96902e-06	1.34023	0.298636	-
Meis1	new	+	1.32026	2.33661	5.87494e-05	1.76981	0.00762549	-
Jund	new	+	1.48962	2.33361	1.28369e-05	1.56658	0.00934758	-
Ccm2	new	+	1.64931	2.32218	5.83751e-05	1.40797	0.112934	-
Rnf126	new	+	1.33165	2.31018	3.75709e-05	1.73483	0.00672628	-
Crat	new	+	2.02246	2.30069	6.57726e-05	1.13757	0.392425	-
Trim47	new	+	1.2536	2.27814	8.53082e-05	1.81728	0.0181872	-
Gprc5b	new	+	1.21263	2.20684	1.8032e-05	1.81988	0.00568704	-
Git1	new	+	1.48447	2.18074	6.29281e-06	1.46904	0.0179225	-
Adamtsl2	new	+	1.2809	2.17554	1.75472e-05	1.69845	0.0468714	-
Fam129b	new	+	1.28885	2.17002	1.13987e-05	1.68369	0.00311857	-
Zfp707	new	+	1.67795	2.16105	1.62969e-05	1.28791	0.294952	-
Irx4	new	+	1.72019	2.14828	5.6355e-06	1.24886	0.299564	-
Mapkapk3	new	+	1.97877	2.13749	7.71509e-05	1.08021	0.661172	-
Zfp180	new	+	1.15951	2.1132	7.69991e-06	1.8225	0.00252969	-
Ttc7b	new	+	1.41614	2.09987	3.83532e-06	1.48281	0.00851634	-
Tgfb3	new	+	1.06527	2.0373	9.1462e-05	1.91248	0.0034412	-
Lars2	high	+	2.2825	25.8963	2.41712e-08	11.3456	5.83337e-07	-
Pard3	high	+	1.60542	3.27294	1.41706e-07	2.03868	4.85818e-06	-
Phyhip	high	+	1.58813	4.20888	2.07865e-08	2.65021	1.1837e-07	-
Agap3	high	+	1.5729	3.35659	3.1476e-08	2.13402	1.2466e-07	-
Zfp740	high	+	1.5515	4.20316	4.59848e-07	2.7091	8.24201e-06	-
Rgs3	high	+	1.54606	3.22427	6.43051e-08	2.08547	1.49199e-06	-
Snx33	high	+	1.53592	3.29735	6.33447e-09	2.14683	7.97641e-06	-
Mmp15	high	+	1.53506	3.95899	1.44432e-07	2.57904	7.69361e-08	-
Zfand3	high	+	1.52319	3.05085	2.2877e-08	2.00293	2.6078e-06	-
Setd1b	high	+	1.49019	4.56827	1.40112e-06	3.06557	3.6735e-06	-
Rhob	high	+	1.47598	5.21434	4.60075e-08	3.53279	1.35415e-08	-
Eef2	high	+	1.42837	3.18446	4.67563e-06	2.22944	5.75473e-06	-
Sbk1	high	+	1.42108	3.24013	2.51146e-08	2.28005	3.2465e-07	-
Srf	high	+	1.42102	4.32778	1.04809e-07	3.04554	6.67246e-08	-
Khsrp	high	+	1.39474	3.46863	9.01766e-10	2.48693	8.59469e-09	-
Smad7	high	+	1.3921	6.41492	1.64063e-09	4.60808	2.52769e-09	-
Klhl38	high	+	1.37016	4.20752	8.80949e-10	3.07083	5.62146e-08	-
Foxp4	high	+	1.36801	3.8239	6.32501e-06	2.79522	5.00745e-05	-
Ldlrap1	high	+	1.34945	6.52746	3.72602e-10	4.83712	7.76139e-10	-
Sh3pxd2a	high	+	1.33478	4.65867	5.42685e-09	3.49022	4.39646e-09	-
Ncor2	high	+	1.33119	4.80315	5.68797e-14	3.60816	1.71442e-13	-
Ntn1	high	+	1.31865	2.76594	5.62362e-06	2.09755	1.27548e-05	-
Col11a1	new	-	1.67613	17.734	5.61727e-05	10.5803	0.0140913	-
Rassf7	new	-	6.13387	15.6827	3.98859e-05	2.55674	0.326714	-
Plekha7	new	-	2.7728	15.6081	1.58002e-05	5.62901	0.00143247	-
Atp2b2	new	-	1.88565	14.4654	2.90064e-05	7.6713	0.0061914	-
Fzd8	new	-	5.80421	14.3118	2.35642e-10	2.46576	0.023897	-
Slc4a1	new	-	1.0341	12.8298	9.03592e-05	12.4067	0.00988376	-
Cacna2d2	new	-	1.375	12.661	9.82323e-05	9.208	0.00151237	-
Nova2	new	-	2.12808	11.1266	2.96383e-05	5.22847	0.00304956	-
Espn	new	-	2.70959	10.6972	2.66883e-06	3.94791	0.00183042	-
Sox10	new	-	4.54165	10.2536	5.30126e-07	2.25768	0.0502405	-
Kirrel3	new	-	1.66398	9.406	6.86804e-05	5.65271	0.00702142	-
Kif24	new	-	3.06399	8.92124	5.97532e-05	2.91164	0.0504586	-
Fam163b	new	-	1.64204	8.8799	8.81827e-05	5.40784	0.00555102	-
H1fx	new	-	2.49816	8.56825	1.03101e-05	3.42982	0.213204	-
Ttc7	new	-	2.82341	8.53621	9.60504e-05	3.02337	0.0643974	-
Itgb8	new	-	1.73381	7.77959	3.62516e-08	4.48698	0.0149544	-
Abca17	new	-	1.54645	7.6525	5.78951e-05	4.94843	0.00528019	-
Slc9a3	new	-	1.5221	7.58096	7.03074e-05	4.98058	0.441634	-
Klrg2	new	-	1.29768	7.58076	2.77887e-05	5.84178	0.00912525	-
Trim67	new	-	1.49721	7.1542	9.63422e-07	4.77837	0.0624358	-
Efna2	new	-	1.66805	7.11712	1.85663e-05	4.26672	0.0532253	-
Zfp109	new	-	2.43122	6.96033	9.82967e-07	2.8629	0.00879702	-
Trp53i13	new	-	1.50259	6.73997	3.35406e-05	4.48556	0.00265625	-
Nnat	new	-	1.58643	6.57278	1.7203e-05	4.14313	0.00268219	-
Acpl2	new	-	1.60344	6.55781	2.69955e-05	4.08984	0.00104615	-
Pram1	new	-	1.52725	6.42651	5.40908e-05	4.20791	0.00235816	-
Car15	new	-	2.40954	6.33226	1.64069e-05	2.62799	0.00526819	-
Fbxl2	new	-	1.89763	5.88592	7.80169e-05	3.10172	0.104184	-
Cdc25b	new	-	1.44886	5.86272	4.51639e-05	4.04645	0.00528192	-
Crocc	new	-	2.48027	5.66265	1.85733e-06	2.28308	0.0136443	-
Rnf152	new	-	1.18918	5.51106	6.11004e-05	4.63433	0.00329196	-
Radil	new	-	2.15575	5.49363	1.11725e-05	2.54836	0.0161202	-
Tor2a	new	-	1.91982	5.47092	7.12679e-06	2.84971	0.00542228	-
Xkr8	new	-	1.98668	5.40988	4.51416e-05	2.72308	0.130057	-
Gm347	new	-	1.96228	5.3276	1.22549e-05	2.71501	0.0148015	-
Sesn2	new	-	2.97741	5.21226	7.97708e-06	1.7506	0.122522	-
Tmem86b	new	-	2.92259	5.17141	3.78588e-08	1.76946	0.0184834	-
Vash1	new	-	1.41787	5.16959	1.84869e-05	3.64603	0.0095834	-
Kcnd3	new	-	1.57904	5.10231	6.00185e-06	3.23127	0.00924838	-
Maml3	new	-	1.47198	4.92033	1.1761e-06	3.34267	0.00149353	-
Spn	new	-	1.68058	4.84985	7.53218e-05	2.88582	0.209725	-
Tmem81	new	-	1.42043	4.7397	8.53079e-05	3.3368	0.0305936	-
Numbl	new	-	1.75745	4.72172	5.28932e-07	2.68669	0.0156272	-
Sbsn	new	-	2.37754	4.68792	5.59451e-05	1.97175	0.137238	-
Paqr3	new	-	1.55948	4.65649	6.99509e-07	2.98593	0.00810946	-
Camk1d	new	-	1.66114	4.62749	4.1086e-05	2.78573	0.0547613	-
Ftl2	new	-	1.68691	4.60422	1.15581e-07	2.72938	0.00127644	-
Klhdc9	new	-	2.04916	4.55834	7.87309e-05	2.22449	0.0704128	-
Syt12	new	-	1.39045	4.55613	1.19815e-05	3.27674	0.00171733	-
Pex26	new	-	1.69076	4.51429	1.76681e-05	2.66997	0.00908567	-
Mast1	new	-	3.06891	4.40238	1.66526e-05	1.43451	0.244074	-
Cmtm8	new	-	4.2011	4.38776	8.079e-05	1.04443	0.851963	-
Tbkbp1	new	-	1.59741	4.38637	5.69502e-06	2.74592	0.00107847	-
Nr6a1	new	-	1.46584	4.33027	3.57556e-05	2.95413	0.00588369	-
Kcnk6	new	-	2.19672	4.32668	1.28446e-07	1.96961	0.0203006	-
Gp1ba	new	-	2.50507	4.31272	1.74238e-05	1.7216	0.124186	-
Kcna6	new	-	1.68523	4.31196	3.40444e-05	2.55868	0.0266254	-
Src	new	-	1.3584	4.31156	3.58049e-05	3.17401	0.00718792	-
Wt1	new	-	2.16947	4.29577	5.73496e-05	1.9801	0.0493166	-
Col4a4	new	-	1.34386	4.26475	5.21862e-07	3.17351	0.00168803	-
Gmds	new	-	1.86574	4.2625	9.81597e-05	2.28462	0.0726488	-
Rnft2	new	-	2.01513	4.24744	1.88874e-05	2.10777	0.0555378	-
Lrfn4	new	-	2.24223	4.19947	1.91996e-06	1.8729	0.0342968	-
Nln	new	-	1.17427	4.19606	2.99901e-05	3.57332	0.00111	-
Zfp53	new	-	2.21832	4.18325	8.63277e-06	1.88577	0.146529	-
Pfkfb4	new	-	3.60333	4.11205	8.80402e-07	1.14118	0.810382	-
Pitpnm3	new	-	1.75138	4.10859	1.04694e-05	2.34591	0.0306979	-
Lyl1	new	-	2.41135	4.04384	7.7464e-05	1.677	0.135201	-
Hr	new	-	1.47929	3.99792	3.66692e-08	2.7026	0.00678136	-
Cadm3	new	-	1.96455	3.93014	9.51729e-05	2.00053	0.0275886	-
Foxo6	new	-	2.21614	3.9179	5.09635e-05	1.76789	0.0721332	-
Usp49	new	-	1.81857	3.8972	2.64837e-06	2.143	0.0146914	-
Zc3h6	new	-	2.29692	3.87718	6.93435e-05	1.68799	0.144825	-
Shc3	new	-	0.81025	3.79595	1.03722e-05	4.68491	0.00937418	-
Rnf157	new	-	1.34165	3.7923	5.14802e-05	2.8266	0.0442625	-
Prex1	new	-	1.28591	3.79078	2.95273e-05	2.94793	0.00762468	-
Stk32b	new	-	0.89677	3.77619	2.95079e-05	4.21088	0.017337	-
Phf19	new	-	1.72208	3.77469	3.90554e-05	2.19194	0.0180593	-
Hpdl	new	-	2.48247	3.75615	9.73639e-05	1.51307	0.0503025	-
Kif5c	new	-	0.790979	3.66721	1.13067e-05	4.63629	0.00708687	-
Rhbdl3	new	-	2.02235	3.65367	8.67204e-06	1.80665	0.0624924	-
Skp2	new	-	1.41665	3.65002	3.71849e-06	2.57651	0.0165938	-
Abhd8	new	-	2.28702	3.61862	1.75664e-05	1.58224	0.102471	-
Pik3c2b	new	-	1.44625	3.59146	3.80963e-05	2.48329	0.00138295	-
Rexo1	new	-	1.82359	3.58106	1.88285e-05	1.96374	0.0233158	-
Sox13	new	-	1.50278	3.57216	6.2823e-05	2.37703	0.00315936	-
Fam102a	new	-	1.27535	3.57075	9.37641e-05	2.79982	0.00165959	-
Mtl5	new	-	-2.59221	3.52413	2.13945e-05	-1.35951	0.292725	-
Loxl1	new	-	1.30969	3.50632	8.639e-05	2.67721	0.00673563	-
Top3a	new	-	2.25012	3.47088	8.22372e-11	1.54253	0.00951208	-
Zfp82	new	-	1.37435	3.45285	6.31926e-06	2.51235	0.0228319	-
Galnt10	new	-	1.6422	3.44949	3.60305e-06	2.10053	0.0228638	-
Wbp7	new	-	1.71205	3.41878	8.17992e-07	1.99689	0.00826088	-
Pou2f2	new	-	1.4439	3.39925	8.20394e-05	2.35422	0.0090131	-
Cacna1d	new	-	1.24978	3.38845	2.18526e-07	2.71123	0.0046417	-
Krt80	new	-	0.71489	3.379	6.12675e-06	4.7266	0.00114833	-
Rnf220	new	-	2.08911	3.37571	2.57549e-06	1.61586	0.0656178	-
Scfd2	new	-	2.07977	3.36109	6.70559e-05	1.61609	0.10799	-
Olfml2a	new	-	0.903313	3.35176	7.26777e-05	3.71052	0.00318706	-
Uck1	new	-	1.48207	3.32745	2.4695e-05	2.24513	0.00338064	-
Tmco4	new	-	1.81727	3.31691	1.31142e-05	1.82522	0.0909331	-
Krtcap3	new	-	1.67256	3.3134	4.28913e-05	1.98104	0.0109464	-
Hmga1-rs1	new	-	2.1287	3.2878	1.32797e-06	1.54451	0.0414984	-
Zfp579	new	-	1.89619	3.2714	1.66264e-05	1.72525	0.0453139	-
Prune2	new	-	1.16878	3.22681	2.47523e-08	2.76083	0.00106383	-
Zfp219	new	-	1.47383	3.22069	1.10198e-05	2.18525	0.00210722	-
Amot	new	-	1.26838	3.21773	2.55032e-08	2.53688	0.0124458	-
Lrp8	new	-	0.707013	3.18453	1.37633e-08	4.5042	0.0186438	-
Tnfaip8l1	new	-	2.60401	3.18208	6.79881e-05	1.22199	0.45151	-
Tmc8	new	-	1.83631	3.18085	2.44288e-06	1.7322	0.0279495	-
Fstl4	new	-	2.10571	3.18025	5.53542e-06	1.5103	0.309856	-
Ddx31	new	-	1.83636	3.15455	2.5782e-06	1.71783	0.00394889	-
Tnk2	new	-	1.34003	3.13994	4.22706e-05	2.34319	0.0025192	-
Dnmbp	new	-	1.60887	3.12369	2.52393e-06	1.94154	0.00257424	-
Lins2	new	-	2.09099	3.10272	8.63935e-05	1.48385	0.315007	-
Zc3h7b	new	-	1.56469	3.09407	4.98622e-08	1.97743	0.00337338	-
Hsdl1	new	-	1.33529	3.04773	3.36575e-06	2.28244	0.00430481	-
Lrp11	new	-	0.965622	3.02373	1.3673e-05	3.13138	0.00310814	-
Nfatc4	new	-	1.54194	3.0177	2.73284e-05	1.95708	0.0138987	-
Rfx1	new	-	1.49749	3.01353	7.57635e-06	2.01239	0.00107486	-
Slc25a10	new	-	2.08607	3.00498	1.44167e-05	1.4405	0.1508	-
Hgs	new	-	1.611	2.99735	9.11347e-07	1.86055	0.00194148	-
Prox2	new	-	1.84287	2.99317	7.25441e-05	1.62419	0.0621557	-
Sh3bp2	new	-	1.41994	2.98473	1.20399e-05	2.10201	0.017328	-
Arap1	new	-	1.26768	2.97872	5.40253e-05	2.34974	0.00136165	-
Slc8a2	new	-	1.3856	2.97864	7.09353e-07	2.14971	0.00406622	-
Kif1c	new	-	1.71962	2.97626	5.40143e-07	1.73077	0.00361656	-
C2cd2l	new	-	1.40515	2.96494	1.02623e-05	2.11005	0.00173853	-
Atp13a2	new	-	1.97684	2.95888	6.99857e-09	1.49677	0.0117056	-
Ppan	new	-	1.16	2.93964	3.59712e-05	2.53417	0.00370594	-
Rbm19	new	-	1.56789	2.91213	2.9564e-06	1.85736	0.00300622	-
Klhdc7a	new	-	1.33381	2.90296	1.24109e-05	2.17645	0.0664822	-
Dffa	new	-	1.22002	2.86182	7.1046e-05	2.34571	0.00111169	-
Klhl34	new	-	1.23966	2.84027	6.43304e-06	2.29116	0.0635228	-
Ppm1j	new	-	1.87572	2.82632	7.33335e-08	1.50679	0.00404361	-
Fgd1	new	-	1.53731	2.82297	5.65317e-06	1.83631	0.00885717	-
Dennd4a	new	-	1.25978	2.82134	5.18855e-05	2.23955	0.00234257	-
Tmem55b	new	-	2.63735	2.82004	7.91415e-07	1.06927	0.815521	-
Celsr1	new	-	1.46309	2.8183	1.85893e-05	1.92627	0.0706897	-
Kti12	new	-	2.464	2.81194	1.86718e-05	1.14121	0.537738	-
Slc24a6	new	-	1.53623	2.79266	1.76845e-05	1.81787	0.0189438	-
Tbx2	new	-	1.441	2.78062	1.34704e-05	1.92964	0.0101708	-
Cry2	new	-	1.48357	2.77978	3.22881e-07	1.87371	0.00173958	-
Prodh	new	-	1.44106	2.74291	6.20714e-07	1.9034	0.003513	-
Pygo2	new	-	1.22383	2.7391	3.09978e-05	2.23813	0.0136235	-
Entpd6	new	-	1.49095	2.73751	1.67872e-06	1.83609	0.00973524	-
Actn3	new	-	1.42823	2.73062	8.86919e-05	1.91189	0.00281568	-
Slit2	new	-	1.06358	2.72685	8.21036e-06	2.56383	0.00133632	-
Smg5	new	-	1.81203	2.72356	1.49168e-06	1.50304	0.0289577	-
Cox4nb	new	-	1.88889	2.70411	1.14587e-05	1.43159	0.0915528	-
Cd276	new	-	1.45294	2.68102	7.84399e-06	1.84524	0.00321827	-
H2-M3	new	-	2.0483	2.66978	2.39907e-06	1.30341	0.251358	-
Cd300a	new	-	1.61413	2.66869	5.30373e-05	1.65333	0.0315406	-
Kcnq4	new	-	1.86795	2.66726	8.13174e-05	1.42791	0.378297	-
Phf11	new	-	-2.36146	2.66446	4.16406e-06	-1.12831	0.693909	-
Scrib	new	-	1.6501	2.65399	5.2299e-07	1.60838	0.00532935	-
Pctk3	new	-	1.94982	2.64195	2.95669e-09	1.35497	0.0773116	-
Axin1	new	-	1.76407	2.61825	3.53759e-07	1.48421	0.026457	-
Brp16	new	-	2.00106	2.61257	3.77213e-06	1.30559	0.234605	-
Star	new	-	2.08799	2.60072	6.80602e-05	1.24556	0.468881	-
Pik3r2	new	-	1.4886	2.58749	1.30562e-05	1.7382	0.0117227	-
Cdc42bpg	new	-	1.47027	2.58168	3.77654e-05	1.75592	0.0357905	-
Scarf2	new	-	1.50081	2.5807	6.94106e-06	1.71954	0.0895466	-
Fam113b	new	-	1.59762	2.56739	9.60447e-06	1.60701	0.0213947	-
Galk1	new	-	1.44098	2.55514	2.29625e-05	1.7732	0.0301299	-
Pcbp4	new	-	1.711	2.55352	1.35023e-07	1.49241	0.012946	-
Prosapip1	new	-	1.15451	2.53918	2.63176e-05	2.19936	0.00709835	-
B4galt3	new	-	2.34713	2.53359	5.11073e-05	1.07944	0.776096	-
Tk2	new	-	2.43929	2.53262	3.32791e-05	1.03826	0.903653	-
Klhl20	new	-	1.25182	2.52947	5.8868e-05	2.02063	0.00416484	-
Inpp5d	new	-	1.86727	2.52416	8.26912e-07	1.35179	0.14294	-
Zfp687	new	-	1.30628	2.51755	1.19243e-05	1.92727	0.00113986	-
Bak1	new	-	1.38916	2.51045	7.17238e-05	1.80717	0.0338577	-
Mpp2	new	-	1.14921	2.50722	2.1752e-05	2.18169	0.0021247	-
Abi3	new	-	1.37847	2.49322	2.48723e-05	1.80868	0.00453779	-
Dll4	new	-	1.6707	2.4917	5.01081e-06	1.49141	0.0405233	-
Fmr1	new	-	1.12593	2.48919	4.32323e-05	2.21078	0.00200491	-
Gpr107	new	-	1.34675	2.47705	2.09103e-05	1.83928	0.00372142	-
Rcn2	new	-	1.90417	2.47554	1.36302e-05	1.30006	0.0766268	-
Map3k7ip3	new	-	1.96531	2.46585	5.30482e-05	1.25469	0.242098	-
Bcl2l2	new	-	1.39732	2.45302	2.24105e-07	1.75552	0.00116402	-
Col18a1	new	-	1.10324	2.45012	7.95162e-05	2.22085	0.00133689	-
Camk2b	new	-	0.980237	2.43677	6.95245e-06	2.4859	0.00896768	-
Fam108a	new	-	-2.37169	2.41784	2.01793e-06	-1.01946	0.898103	-
Ndor1	new	-	1.6572	2.40585	7.64319e-05	1.45176	0.0856802	-
Dchs1	new	-	1.18423	2.3797	1.21759e-05	2.00949	0.00235801	-
Atf6b	new	-	1.33082	2.37898	3.80713e-05	1.7876	0.00570782	-
Cntnap1	new	-	1.4759	2.35962	4.28957e-06	1.59877	0.0182694	-
Rnf10	new	-	1.76762	2.3565	2.95563e-05	1.33315	0.123151	-
Syn2	new	-	0.895291	2.35013	1.44346e-06	2.62499	0.188161	-
Fam176b	new	-	1.73647	2.34522	7.29011e-05	1.35057	0.421587	-
Prcc	new	-	1.76034	2.34389	3.94806e-07	1.3315	0.0538859	-
Nfkb2	new	-	1.29129	2.3278	3.75039e-06	1.8027	0.00585433	-
Evi5l	new	-	-2.29974	2.30986	3.78585e-05	-1.0044	0.98583	-
Pou6f1	new	-	1.54975	2.3044	1.89678e-05	1.48695	0.0969248	-
Dnajc14	new	-	1.31363	2.25183	1.5468e-05	1.7142	0.00411642	-
Sgsm2	new	-	1.36561	2.25152	3.39842e-05	1.64873	0.00549677	-
Tsen34	new	-	1.83155	2.24513	1.68549e-06	1.22581	0.138053	-
Rgp1	new	-	1.26543	2.24392	4.07917e-06	1.77325	0.0017547	-
Slc10a3	new	-	1.3584	2.22299	6.68962e-05	1.63648	0.0201671	-
Ppp1r8	new	-	1.23825	2.21576	3.09455e-05	1.78943	0.00193835	-
Pdlim1	new	-	1.22827	2.20338	6.31514e-06	1.79389	0.00121976	-
Adamtsl4	new	-	1.43523	2.20329	2.98415e-06	1.53515	0.00798917	-
Kifc3	new	-	1.52274	2.19743	1.74011e-05	1.44308	0.00490199	-
Islr	new	-	1.57317	2.1949	3.94099e-06	1.39521	0.145508	-
Phc1	new	-	1.35726	2.1858	5.77448e-05	1.61045	0.0101947	-
Zfp777	new	-	1.28666	2.17878	2.05233e-05	1.69336	0.00523728	-
Jph2	new	-	1.50587	2.17776	4.375e-07	1.44618	0.00279344	-
Mfsd10	new	-	1.62979	2.17774	8.19997e-05	1.33621	0.194	-
Slc25a44	new	-	1.38964	2.1669	4.89777e-06	1.55933	0.0145313	-
Clcf1	new	-	1.1711	2.16495	8.92384e-05	1.84865	0.0210721	-
Rasip1	new	-	1.42606	2.16098	1.38466e-05	1.51535	0.00437908	-
Col4a2	new	-	1.20873	2.14121	1.9593e-05	1.77145	0.00288459	-
Shc1	new	-	1.34135	2.13431	5.46724e-07	1.59117	0.00142382	-
Osbpl5	new	-	1.32731	2.09768	5.67217e-05	1.5804	0.0400078	-
Tatdn2	new	-	1.31053	2.08656	2.05307e-05	1.59215	0.00533436	-
Ube2z	new	-	1.35137	2.08159	1.79456e-06	1.54035	0.00368243	-
Nod1	new	-	1.94106	2.0787	8.49659e-05	1.07091	0.689969	-
Zfp513	new	-	1.24095	2.07401	8.49403e-05	1.67131	0.00360355	-
Med25	new	-	1.5093	2.07247	9.63105e-06	1.37313	0.00807064	-
Flt4	new	-	1.24353	2.0694	2.08107e-05	1.66413	0.0056009	-
Ankrd46	new	-	1.81045	2.06114	1.27548e-06	1.13847	0.402676	-
Gorasp1	new	-	1.24966	2.05777	7.46004e-05	1.64667	0.00695278	-
Kctd20	new	-	1.20991	2.04605	3.57215e-05	1.69108	0.00413615	-
Adck1	new	-	1.3839	2.03226	2.34421e-05	1.4685	0.00933291	-
Steap3	new	-	1.36481	2.02054	6.802e-05	1.48046	0.0233809	-
Dmwd	new	-	1.36736	2.01554	1.42889e-05	1.47404	0.00933395	-
Dock8	new	-	1.18398	2.01281	8.28714e-05	1.70003	0.00431196	-
Trim41	new	-	1.52949	2.01053	3.3413e-06	1.31451	0.0698667	-
Slc25a22	high	-	2.4209	5.69879	1.16121e-08	2.354	1.99761e-06	-
Zfp385a	high	-	2.17576	8.15778	1.94101e-07	3.7494	1.20449e-06	-
Rbm4	high	-	2.10158	6.58964	1.35305e-06	3.13557	9.35416e-05	-
Irx3	high	-	2.01675	4.6873	7.94105e-08	2.32418	7.73162e-06	-
Tnrc18	high	-	1.79278	6.17783	5.04908e-07	3.44595	2.96989e-05	-
Mnt	high	-	1.78397	12.2001	5.63773e-11	6.83875	3.24099e-10	-
Egln2	high	-	1.71261	4.7171	6.12154e-06	2.75433	1.96847e-05	-
Plec1	high	-	1.69278	4.97674	2.06627e-07	2.93998	3.6548e-06	-
Vat1	high	-	1.58209	5.11313	4.56342e-08	3.23188	2.08051e-06	-
Myo18b	high	-	1.57655	3.68075	6.19828e-07	2.33468	6.75085e-06	-
Tmcc2	high	-	1.5753	3.2166	1.38842e-07	2.0419	3.83118e-05	-
Fam59a	high	-	1.57175	5.00009	4.40511e-10	3.18123	1.35313e-09	-
Jmjd3	high	-	1.5717	5.35214	1.62228e-08	3.40531	5.38252e-08	-
Acer2	high	-	1.55591	5.88816	1.07133e-05	3.78438	4.19127e-05	-
Mllt6	high	-	1.54864	3.56469	3.59524e-06	2.30182	1.29636e-05	-
Vamp2	high	-	1.54238	3.7113	1.86312e-09	2.40621	1.49192e-07	-
Thbs4	high	-	1.51332	5.94729	9.46656e-09	3.92997	1.08316e-06	-
Tsc22d4	high	-	1.51329	3.31443	1.0472e-06	2.19021	1.42106e-05	-
Samd4b	high	-	1.51323	4.57435	2.70459e-08	3.0229	3.89898e-07	-
Ppp2r4	high	-	1.51046	5.02879	1.80424e-06	3.3293	2.02572e-06	-
Bhlhe41	high	-	1.50945	6.95466	8.07248e-10	4.6074	3.52323e-07	-
Rbm14	high	-	1.50125	14.3547	4.81437e-11	9.5618	1.04359e-11	-
Ttyh3	high	-	1.48572	7.36864	1.11609e-05	4.95963	2.07181e-05	-
Cdc34-ps	high	-	1.48507	3.06883	4.86531e-07	2.06646	1.97251e-06	-
Gm967	high	-	1.4622	3.78121	1.45518e-07	2.58598	2.36561e-08	-
Palm	high	-	1.45416	2.97322	2.77326e-06	2.04463	1.27839e-05	-
Ankrd52	high	-	1.44557	5.04541	3.79973e-08	3.49026	9.20694e-08	-
Socs7	high	-	1.43222	5.02976	4.66826e-05	3.51187	2.8159e-05	-
Gabarapl1	high	-	1.42163	3.02495	2.33051e-06	2.12781	4.47631e-05	-
Mxd4	high	-	1.41783	3.18588	6.22617e-10	2.24701	1.25865e-08	-
Pdgfb	high	-	1.41685	4.06659	9.72866e-08	2.87016	8.00569e-07	-
Ccnd3	high	-	1.40959	3.24752	2.29127e-06	2.30387	1.12651e-06	-
Mfhas1	high	-	1.39444	3.53612	3.61206e-06	2.53588	1.26521e-05	-
Slc35c2	high	-	1.37287	3.63033	2.07881e-06	2.64434	3.96545e-05	-
Mov10	high	-	1.36714	4.38552	2.03285e-07	3.2078	1.64543e-06	-
Kctd10	high	-	1.36445	4.09857	9.37853e-07	3.00382	6.77718e-07	-
Nfkbib	high	-	1.34171	3.28866	1.79463e-06	2.4511	5.21652e-06	-
Bcl9l	high	-	1.33258	5.65579	1.97269e-07	4.24424	1.31069e-07	-
Gpr124	high	-	1.32795	5.4515	1.62958e-07	4.10519	2.64437e-06	-
Ccnd3-ps	high	-	1.32513	4.8213	4.38406e-05	3.63836	4.19141e-05	-
Zfp414	high	-	1.31614	2.98787	8.34443e-07	2.27017	2.19607e-05	-
Tpcn1	high	-	1.31525	3.30767	1.44937e-08	2.51486	4.71615e-08	-
Afap1	high	-	1.31353	3.28006	7.3165e-10	2.49714	4.74345e-08	-
Spnb1	high	-	1.30995	3.11102	3.12236e-07	2.37492	1.54613e-07	-
Myh14	high	-	1.30966	2.87771	9.61855e-06	2.19729	2.67438e-05	-
Dst	high	-	1.30272	2.86187	8.18392e-10	2.19684	5.59392e-10	-
Zer1	high	-	1.30262	3.04289	2.78132e-10	2.33598	2.02807e-09	-
Tcfeb	high	-	1.30229	3.73636	1.04444e-08	2.86906	8.81443e-09	-
Sox6	high	-	1.22381	6.33592	1.24714e-08	5.17721	6.78217e-10	-
