# Supplementary material for: m6A modification promotes miR-133a repression during cardiac development and hypertrophy via IGF2BP2
Source: Cell Death Discov. 2021 Jun 26;7:157. doi: 10.1038/s41420-021-00552-7 (PMC8257704; doi:10.1038/s41420-021-00552-7)
Supplement: Supplementary file 12 — Supplementary Table 4 [file 41420_2021_552_MOESM12_ESM.xlsx]

## Sheet: 133a vs ntg RISC 
none	IGF2BP2	m6A	m6A+IGF2BP2
1.5371	1.84546	3.55896	3.91146
2.16947	1.93089	3.2674	2.54698
2.55278	1.54571	2.8838	2.52858
1.65112	1.83352	2.8233	2.52796
1.92028	1.94687	2.74727	2.5048
1.76646	2.23382	2.68679	2.4405
1.31361	1.48136	2.6752	2.36443
1.76545	1.88115	2.67305	2.34344
1.7039	1.41985	2.66585	2.28805
1.66578	1.91353	2.65362	2.28651
1.45243	1.84188	2.65254	2.28445
2.24297	1.58066	2.64584	2.28055
2.03659	2.18865	2.64301	2.25341
1.47329	2.07784	2.63624	2.24058
1.91499	1.83643	2.5956	2.17418
1.7428	2.75171	2.5952	2.16478
1.32653	2.13034	2.58183	2.14374
1.41282	2.16882	2.5781	2.14225
1.34548	1.5479	2.57013	2.11902
1.80724	2.35241	2.56445	2.11552
1.46776	1.59572	2.55611	2.10753
1.6209	2.00623	2.54918	2.0907
1.53764	1.32897	2.54527	2.06919
1.77943	1.89568	2.53909	2.06555
2.52544	2.37207	2.53296	2.05324
1.67997	2.18978	2.53202	2.03372
1.90768	2.22367	2.51911	2.02544
1.70041	2.20783	2.51893	2.02338
1.76418	1.35302	2.49838	2.01342
1.36871	2.63076	2.48431	1.95742
1.33589	1.7979	2.4787	1.94341
1.42024	1.7505	2.46408	1.92358
1.82586	1.5179	2.46395	1.90798
1.81645	1.68173	2.44153	1.90704
1.65034	1.46109	2.44006	1.90043
1.82863	1.36044	2.42483	1.87017
1.72686	1.19599	2.41673	1.85538
1.89132	2.21639	2.4159	1.85501
1.83992	1.19513	2.38617	1.84509
1.76897	1.63854	2.36796	1.81186
2.14531	1.21067	2.35322	1.76645
2.67595	2.26886	2.34522	1.76149
1.30076	1.56851	2.34497	1.74003
1.65297	1.58035	2.33864	1.72822
2.34952	1.94283	2.32873	1.72288
1.60644	1.08678	2.32819	1.69767
1.60208	1.3313	2.32757	1.67924
1.83346	2.32023	2.30567	1.64987
1.68059	1.58404	2.30257	1.62219
2.50192	1.59437	2.29958	1.61143
2.0241	2.44095	2.26957	1.58032
2.21591	1.75478	2.25382	1.55639
2.42716	2.08271	2.23934	1.53952
2.03906	2.70575	2.23533	1.49276
1.93046	2.81499	2.22425	1.19508
1.93219	1.89165	2.21643	1.31924
2.29907	2.0601	2.21275	1.30082
2.01045	1.986	2.20353	1.28692
1.5604	3.26191	2.19555	1.48559
1.91136	1.36107	2.19374	1.41787
1.46622	2.47078	2.1908	1.35622
1.82318	1.32383	2.16292	1.38787
2.21738	1.96567	2.15838	5.01918
1.96215	1.91792	2.15644	3.65237
1.60662	1.71448	2.14154	3.37341
1.56221	1.77169	2.12998	3.2198
1.50757	2.05434	2.1289	2.97252
1.53317	1.54616	2.12792	2.96555
1.71641	1.80347	2.12578	2.96046
1.41838	1.57278	2.12449	2.94835
1.43736	1.99179	2.12351	2.87872
1.80127	2.0596	2.11902	2.78227
2.03113	1.71144	2.11747	2.77339
1.5894	2.86548	2.11727	2.75357
1.45081	1.97021	2.11404	2.72213
1.42782	2.18928	2.1074	2.71243
1.64363	1.76314	2.10603	2.70539
1.63319	1.45046	2.10095	2.68885
1.65704	1.34165	2.08908	2.65144
2.47034	1.38727	2.08829	2.62047
1.45161	1.93908	2.08495	2.40909
4.46981	3.15099	2.07251	2.32011
2.55382	2.07022	2.06955	1.93162
1.78655	2.25316	2.06704
1.53737	1.94858	2.0625
2.07979	1.74203	2.0594
1.59111	1.57821	2.05881
2.57565	0.548282	2.05745
2.11001	3.03449	2.04949
1.98765	1.67246	2.04851
1.81	2.33392	2.04142
2.14984	1.4393	2.03394
1.9894	2.10997	2.03298
1.7176	1.74394	2.03066
2.15707	1.93668	2.02704
1.4476	2.09282	2.02485
3.32981	1.73887	2.02295
1.96548	2.54517	2.01838
1.7918	1.60733	2.01794
2.08645	1.8046	2.01605
1.78934	2.49284	2.01566
1.55016	1.77124	2.0141
1.76281	1.37779	2.01291
1.67513	2.18208	2.01007
1.96932	1.83366	2.00793
2.19308	1.55183	2.00537
2.15801	2.75461	2.00371
1.77022	2.53306	2.00315
1.70456	2.17033	1.99428
1.52048	1.77863	1.98335
3.06695	2.14029	1.97797
1.65295	1.69274	1.96367
1.80807	2.08911	1.96143
1.77355	2.03121	1.95866
1.96526	1.78468	1.95219
2.18301	1.48662	1.95129
1.75091	1.61783	1.94984
1.68542	2.0312	1.94594
1.60967	2.05559	1.94169
1.65402	2.31194	1.94101
0.782403		1.93801
1.85521		1.9146
1.83947		1.91386
1.76478		1.90969
1.38286		1.90607
2.45756		1.89669
1.21861		1.88276
1.69234		1.8765
1.84338		1.8741
1.73956		1.8698
1.66692		1.86639
1.68642		1.86193
2.15103		1.85519
1.50607		1.85373
1.8102		1.83581
1.46986		1.83495
2.04808		1.83102
2.45974		1.82985
2.50375		1.8268
1.74642		1.80587
1.57389		1.80465
2.41358		1.79946
1.84024		1.7993
1.87689		1.79843
1.8957		1.79721
1.86093		1.78349
2.0693		1.76581
2.23221		1.75891
1.69854		1.74803
1.30036		1.74767
2.18855		1.74051
2.03493		1.73737
1.60441		1.73668
1.53338		1.71957
1.58142		1.71922
1.3792		1.71667
1.47066		1.70497
2.65033		1.70304
1.72985		1.69363
1.70182		1.69295
1.67288		1.69183
2.74012		1.67346
2.11545		1.67112
1.83326		1.66377
2.59581		1.66266
1.49479		1.64271
1.11282		1.61655
1.35138		1.60308
1.31228		1.60183
1.71377		1.59721
1.55863		1.59653
0.964304		1.55791
2.01986		1.5539
2.14325		1.52553
1.64013		1.50496
1.44275		1.36988
1.46712		1.41582
1.26638		1.06914
1.42033		1.38296
1.49816		1.34437
1.62636		1.47645
1.5557		1.36757
1.35465		1.2257
2.35698		1.1087
1.61754		1.49656
2.44145		1.44727
2.28983		1.42933
1.88912
2.15284
2.14719
1.76979
1.60497
1.8487
1.68715
1.86249
1.76301
2.00335
1.4213
1.88101
3.29208
1.77936
1.69713
2.58348
1.52649
2.66203
1.29665
1.89879
1.80708
1.72041
1.68447
1.05379
3.43592
2.36404
1.84729
2.13892
2.65534
1.93964
1.67303
1.55426
1.77705
1.80033
1.88727
1.28114
1.17631
1.32337
2.11489
2.78179
2.02287
2.14632
1.68466
2.44126
1.93443
2.50154
1.71904
2.18437
2.38777
1.96278
2.11533
1.74499
2.24154
2.19565
3.40512
2.4802
2.50279
1.58874
1.7793
1.29088
1.86158
1.54299
2.58821
2.09463
1.52586
1.29921
1.37269
3.56548
2.15012
1.31025
1.28634
2.07401
1.37406
2.23612
1.46113
2.9287
2.06397
2.05794
1.91913
1.55899
1.84569
1.80056
1.60842
2.73084
1.69758
2.08916
2.30966
2.53548
2.33693
2.32904
1.63007
2.228
2.12152
2.11095
2.6241
1.81375
2.08173
1.53001
2.26368
2.0321
2.3682
1.64281
2.57396
2.08409
1.70107
1.90407
1.53883
2.24098
1.73276
4.46878
1.59778
1.69889
1.83166
2.02757
1.42266
2.39426
1.29086
2.37451
1.96116
2.26468
1.71545
2.68516
1.78113
2.30342
1.40309
1.95602
1.23475
2.59368
2.8654
2.00775
1.52991
2.06041
2.1186
1.86961
1.94222
2.05311
2.72164
2.48887
1.58666
2.19784
1.99341
1.89869
1.50857
1.89113
2.32809
2.13432
2.14653
2.33723
1.79707
2.46226
1.89828
1.81994
2.26895
1.95727
1.94198
2.25329
1.9428
2.09026
2.14417
3.11156
1.99673
1.33338
3.03738
2.25493
2.06313
2.41028
1.52054
1.9713
1.83095
1.43631
1.99169
2.04601
1.97313
1.96484
1.62126
1.68872
2.03588
1.77689
2.85394
2.7294
2.64023
1.60901
2.81524
2.25054
1.70149
1.77961
2.6379
1.97385
1.96268
2.32362
1.7568
1.34697
2.10155
2.21287
2.47792
1.76797
2.50823
2.81747
2.18176
1.73742
2.47424
1.94484
1.93718
1.93412
2.54263
2.07867
2.22655
2.09215
2.58771
3.04348
2.08364
2.328
2.15321
1.97551
1.96503
1.97171
1.72727
2.01257
2.53381
1.69419
2.44749
2.15172
2.62653
1.66997
2.87668
2.83376
3.29038
3.4798
2.69748
2.32385
2.05304
2.12912
1.76008
1.73879
2.93379
1.83381
1.62893
2.66238
2.05544
1.90931
1.49508
2.61653
1.96782
1.69197
2.34717
1.87509
2.00731
2.45118
2.24269
2.52364
1.89378
1.94642
1.74759
2.53266
2.0303
3.26149
2.29237
1.59101
2.9196
2.65337
2.61132
2.21266
2.43767
2.66369
2.42809
2.41895
2.45683
1.64544
1.95103
2.05784
3.47895
1.44357
2.93956
2.78392
1.94286
2.65617
2.37086
1.93428
2.71376
2.40033
2.20591
3.68874
2.10702
2.92149
2.59313
1.80999
3.19177
1.15964
2.77561
2.36916
3.40771
3.58761
1.61019
1.96997
3.48931
2.25892
2.26174
2.63023
1.9964
1.84056
2.24236
2.34851
3.54336
2.1426
2.54341
3.94444
2.18514
7.91506
1.09687
5.49941
1.94606
3.69701
3.39059
3.01847
4.9787
2.14603
2.459
